# Supplementary material for: Poly[diaqua-1κ2 O-bis[μ3-2-(1H-tetra­zol-5-yl)benzoato(2−)]dicadmium(II)]
Source: Acta Crystallogr Sect E Struct Rep Online. 2008 Jul 9;64(Pt 8):m1008. doi: 10.1107/S1600536808020503 (PMC2961931; doi:10.1107/S1600536808020503)
Supplement: Supplementary file 1 [file e-64-m1008-sup1.cif]

##############################################################################
###                                                                        ###
###        Electronic paper (Acta Crystallographica Section E)             ###
###                                                                        ###
##############################################################################
#                                                                            #
# This CIF contains the data in a paper accepted for publication in Acta     #
# Crystallographica Section E. It conforms to the requirements of Notes      #
# for Authors for Section E, and has been peer reviewed under the auspices   #
# of the IUCr Commission on Journals.                                        #
#                                                                            #
# Full details of the Crystallographic Information File format               #
# are given in the paper "The Crystallographic Information File (CIF):       #
# a New Standard Archive File for Crystallography" by S. R. Hall, F. H.      #
# Allen and I. D. Brown [Acta Cryst. (1991), A47, 655-685].                  #
#                                                                            #
# The current version of the core CIF dictionary is obtainable from          #
# ftp://ftp.iucr.org/pub/cif_core.dic. The current version number is 2.4.    #
#                                                                            #
# Software is freely available for graphical display of the structure(s) in  #
# this CIF.  For information consult the CIF home page http://www.iucr.org/  #
# cif/home.html                                                              #
#                                                                            #
# This file may be used for bona fide research purposes within the           #
# scientific community so long as proper attribution is given to the journal # 
# article from which it was obtained.                                        #
#                                                                            #
##############################################################################
                                             
data_I
_audit_creation_method     SHELXL-97
_chemical_name_systematic     ?
_chemical_name_common
;
Poly[diaqua-1\k^2^O-bis[\m~3~-2-(1<i>H</i>-tetrazol-5-
yl)benzoato(2-)]dicadmium(II)]
;
_chemical_formula_moiety     'C16 H12 Cd2 N8 O6'
_chemical_formula_sum     'C16 H12 Cd2 N8 O6'
_chemical_formula_iupac     '[Cd2 (C8 H4 N4 O2)2 (H2 O)2]'
_chemical_formula_weight     637.16
_chemical_melting_point     ?
_symmetry_cell_setting     monoclinic
_symmetry_space_group_name_H-M     'C 2/c'
_symmetry_space_group_name_Hall     '-C 2yc'
loop_
    _symmetry_equiv_pos_as_xyz
    'x, y, z'
    '-x, y, -z+1/2'
    'x+1/2, y+1/2, z'
    '-x+1/2, y+1/2, -z+1/2'
    '-x, -y, -z'
    'x, -y, z-1/2'
    '-x+1/2, -y+1/2, -z'
    'x+1/2, -y+1/2, z-1/2'
_cell_length_a     19.886(4)
_cell_length_b     7.3522(15)
_cell_length_c     15.409(3)
_cell_angle_alpha     90.00
_cell_angle_beta     115.97(3)
_cell_angle_gamma     90.00
_cell_volume     2025.4(7)
_cell_formula_units_Z     4
_cell_measurement_reflns_used     0
_cell_measurement_theta_min     3.0701
_cell_measurement_theta_max     27.4449
_cell_measurement_temperature     293(2)
_exptl_crystal_description     Block
_exptl_crystal_colour     Colourless
_exptl_crystal_size_max     0.35
_exptl_crystal_size_mid     0.30
_exptl_crystal_size_min     0.10
_exptl_crystal_density_diffrn     2.090
_exptl_crystal_density_meas     ?
_exptl_crystal_density_method     'not measured'
_exptl_crystal_F_000     1232
_exptl_absorpt_coefficient_mu     2.153
_exptl_absorpt_correction_type     multi-scan
_exptl_absorpt_process_details     '(CrystalClear; Rigaku, 2005)'
_exptl_absorpt_correction_T_min     0.473
_exptl_absorpt_correction_T_max     0.809
_exptl_special_details     ?
_diffrn_ambient_temperature     293(2)
_diffrn_radiation_type     MoK\a
_diffrn_radiation_wavelength     0.71073
_diffrn_radiation_source     'fine-focus sealed tube'
_diffrn_radiation_monochromator     graphite
_diffrn_measurement_device_type     'Rigaku SCXmini'
_diffrn_measurement_method     'CCD Profile fitting'
_diffrn_detector_area_resol_mean     13.6612
_diffrn_reflns_number     8913
_diffrn_reflns_av_R_equivalents     0.0286
_diffrn_reflns_av_sigmaI/netI     0.0211
_diffrn_reflns_theta_min     3.00
_diffrn_reflns_theta_max     26.00
_diffrn_reflns_theta_full     26.00
_diffrn_measured_fraction_theta_max     0.998
_diffrn_measured_fraction_theta_full     0.998
_diffrn_reflns_limit_h_min     -24
_diffrn_reflns_limit_h_max     24
_diffrn_reflns_limit_k_min     -9
_diffrn_reflns_limit_k_max     9
_diffrn_reflns_limit_l_min     -18
_diffrn_reflns_limit_l_max     18
_diffrn_standards_number     ?
_diffrn_standards_interval_count     ?
_diffrn_standards_interval_time     ?
_diffrn_standards_decay_%     ?
_refine_special_details     ?
_reflns_number_total     1976
_reflns_number_gt     1922
_reflns_threshold_expression     I>2\s(I)
_refine_ls_structure_factor_coef     Fsqd
_refine_ls_matrix_type     full
_refine_ls_R_factor_all     0.0189
_refine_ls_R_factor_gt     0.0180
_refine_ls_wR_factor_gt     0.0452
_refine_ls_wR_factor_ref     0.0456
_refine_ls_goodness_of_fit_ref     1.125
_refine_ls_restrained_S_all     1.125
_refine_ls_number_reflns     1976
_refine_ls_number_parameters     156
_refine_ls_number_restraints     0
_refine_ls_hydrogen_treatment     mixed
_refine_ls_weighting_scheme     calc
_refine_ls_weighting_details
         'calc w=1/[\s^2^(Fo^2^)+(0.0214P)^2^+3.1517P] where P=(Fo^2^+2Fc^2^)/3'
_atom_sites_solution_hydrogens     geom
_atom_sites_solution_primary     direct
_atom_sites_solution_secondary     difmap
_refine_ls_shift/su_max     0.001
_refine_ls_shift/su_mean     0.000
_refine_diff_density_max     0.357
_refine_diff_density_min     -0.416
_refine_ls_extinction_method     'SHELXL97 (Sheldrick, 2008)'
_refine_ls_extinction_coef     0.00235(14)
_refine_ls_extinction_expression
                                  'Fc^*^=kFc[1+0.001xFc^2^\l^3^/sin(2\q)]^-1/4^'
loop_
    _atom_type_symbol
    _atom_type_description
    _atom_type_scat_dispersion_real
    _atom_type_scat_dispersion_imag
    _atom_type_scat_source
    'C' 'C' 0.0033 0.0016
                         'International Tables Vol C Tables 4.2.6.8 and 6.1.1.4'
    'H' 'H' 0.0000 0.0000
                         'International Tables Vol C Tables 4.2.6.8 and 6.1.1.4'
    'Cd' 'Cd' -0.8075 1.2024
                         'International Tables Vol C Tables 4.2.6.8 and 6.1.1.4'
    'N' 'N' 0.0061 0.0033
                         'International Tables Vol C Tables 4.2.6.8 and 6.1.1.4'
    'O' 'O' 0.0106 0.0060
                         'International Tables Vol C Tables 4.2.6.8 and 6.1.1.4'
_computing_data_collection     'CrystalClear (Rigaku 2005)'
_computing_cell_refinement     'CrystalClear (Rigaku 2005)'
_computing_data_reduction     'CrystalClear (Rigaku 2005)'
_computing_structure_solution     'SHELXS97 (Sheldrick, 2008)'
_computing_structure_refinement     'SHELXL97 (Sheldrick, 2008)'
_computing_molecular_graphics     'SHELXTL  (Sheldrick, 2008)'
_computing_publication_material     'PRPKAPPA (Ferguson, 1999)'
loop_
    _atom_site_type_symbol
    _atom_site_label
    _atom_site_fract_x
    _atom_site_fract_y
    _atom_site_fract_z
    _atom_site_U_iso_or_equiv
    _atom_site_adp_type
    _atom_site_calc_flag
    _atom_site_refinement_flags
    _atom_site_occupancy
    _atom_site_disorder_assembly
    _atom_site_disorder_group
    Cd Cd1 0.0000 0.21274(3) 0.2500 0.02355(9) Uani d S 1 . .
    Cd Cd2 0.0000 0.5000 0.0000 0.02567(9) Uani d S 1 . .
    O O1 0.05131(10) 0.4374(2) 0.16197(11) 0.0376(4) Uani d . 1 . .
    O O1W 0.11318(10) 0.6113(3) 0.00533(13) 0.0352(4) Uani d . 1 . .
    H H1W 0.115(2) 0.579(5) -0.040(3) 0.063(11) Uiso d . 1 . .
    H H2W 0.115(2) 0.730(6) 0.006(3) 0.071(11) Uiso d . 1 . .
    O O2 0.09395(10) 0.4136(2) 0.31727(11) 0.0361(4) Uani d . 1 . .
    N N1 -0.01798(10) 1.0095(2) 0.13491(13) 0.0239(4) Uani d . 1 . .
    N N2 -0.08259(11) 1.0024(2) 0.05335(14) 0.0303(4) Uani d . 1 . .
    N N3 -0.08190(11) 0.8588(3) 0.00480(13) 0.0319(4) Uani d . 1 . .
    N N4 -0.01705(10) 0.7689(2) 0.05357(13) 0.0264(4) Uani d . 1 . .
    C C1 0.12913(12) 0.6784(3) 0.26098(15) 0.0235(4) Uani d . 1 . .
    C C2 0.09950(11) 0.8385(3) 0.20847(14) 0.0223(4) Uani d . 1 . .
    C C3 0.14406(14) 0.9941(3) 0.23224(17) 0.0308(5) Uani d . 1 . .
    H H3 0.1253 1.1003 0.1971 0.037 Uiso d R 1 . .
    C C4 0.21556(14) 0.9938(3) 0.3061(2) 0.0409(6) Uani d . 1 . .
    H H4 0.2444 1.0989 0.3208 0.049 Uiso d R 1 . .
    C C5 0.24392(14) 0.8370(4) 0.3581(2) 0.0450(6) Uani d . 1 . .
    H H5 0.2921 0.8361 0.4082 0.054 Uiso d R 1 . .
    C C6 0.20091(13) 0.6821(3) 0.33610(17) 0.0361(5) Uani d . 1 . .
    H H6 0.2203 0.5772 0.3722 0.043 Uiso d R 1 . .
    C C7 0.08845(12) 0.5008(3) 0.24438(16) 0.0225(4) Uani d . 1 . .
    C C8 0.02201(11) 0.8642(3) 0.13370(14) 0.0204(4) Uani d . 1 . .
loop_
    _atom_site_aniso_label
    _atom_site_aniso_U_11
    _atom_site_aniso_U_22
    _atom_site_aniso_U_33
    _atom_site_aniso_U_12
    _atom_site_aniso_U_13
    _atom_site_aniso_U_23
    Cd1 0.03345(14) 0.01501(12) 0.01947(13) 0.000 0.00909(9) 0.000
    Cd2 0.03771(15) 0.01834(13) 0.01698(13) 0.00252(8) 0.00830(10) -0.00369(7)
    O1 0.0559(11) 0.0246(8) 0.0209(8) -0.0100(8) 0.0062(7) -0.0002(6)
    O1W 0.0392(10) 0.0341(10) 0.0287(9) 0.0054(7) 0.0116(7) 0.0008(7)
    O2 0.0511(10) 0.0304(9) 0.0210(7) -0.0135(8) 0.0105(7) 0.0019(6)
    N1 0.0276(9) 0.0179(8) 0.0205(9) 0.0017(7) 0.0052(7) -0.0029(6)
    N2 0.0298(10) 0.0247(10) 0.0277(10) 0.0045(7) 0.0047(8) -0.0028(7)
    N3 0.0328(10) 0.0261(10) 0.0259(9) 0.0037(8) 0.0028(8) -0.0050(8)
    N4 0.0298(9) 0.0218(9) 0.0214(9) 0.0027(7) 0.0053(7) -0.0048(7)
    C1 0.0256(10) 0.0215(10) 0.0223(10) -0.0005(8) 0.0095(8) -0.0014(8)
    C2 0.0256(10) 0.0211(10) 0.0204(10) -0.0008(8) 0.0102(8) -0.0019(8)
    C3 0.0334(13) 0.0233(11) 0.0325(13) -0.0042(9) 0.0113(10) 0.0011(8)
    C4 0.0319(13) 0.0332(13) 0.0482(16) -0.0132(10) 0.0090(11) -0.0041(10)
    C5 0.0262(12) 0.0430(14) 0.0456(15) -0.0062(11) -0.0029(10) 0.0007(12)
    C6 0.0295(12) 0.0306(12) 0.0352(13) 0.0011(10) 0.0022(10) 0.0063(10)
    C7 0.0242(11) 0.0199(10) 0.0212(11) 0.0029(7) 0.0077(9) 0.0006(7)
    C8 0.0264(10) 0.0156(9) 0.0195(9) -0.0017(8) 0.0102(8) -0.0010(7)
_geom_special_details     ?
loop_
    _geom_bond_atom_site_label_1
    _geom_bond_atom_site_label_2
    _geom_bond_site_symmetry_2
    _geom_bond_distance
    _geom_bond_publ_flag
    Cd1 N1 1_545 2.2251(17) ?
    Cd1 N1 2_545 2.2251(17) ?
    Cd1 O2 . 2.2473(16) ?
    Cd1 O2 2 2.2473(16) ?
    Cd1 O1 . 2.6117(17) ?
    Cd1 O1 2 2.6118(17) ?
    Cd1 C7 2 2.779(2) ?
    Cd2 N4 5_565 2.2251(18) ?
    Cd2 N4 . 2.2251(18) ?
    Cd2 O1 . 2.2916(16) ?
    Cd2 O1 5_565 2.2916(16) ?
    Cd2 O1W . 2.3623(19) ?
    Cd2 O1W 5_565 2.3623(19) ?
    O1 C7 . 1.247(3) ?
    O1W H1W . 0.75(4) ?
    O1W H2W . 0.87(4) ?
    O2 C7 . 1.256(3) ?
    N1 C8 . 1.337(3) ?
    N1 N2 . 1.349(3) ?
    N1 Cd1 1_565 2.2251(17) ?
    N2 N3 . 1.298(3) ?
    N3 N4 . 1.347(3) ?
    N4 C8 . 1.333(3) ?
    C1 C6 . 1.390(3) ?
    C1 C2 . 1.404(3) ?
    C1 C7 . 1.498(3) ?
    C2 C3 . 1.394(3) ?
    C2 C8 . 1.477(3) ?
    C3 C4 . 1.378(4) ?
    C3 H3 . 0.9300 ?
    C4 C5 . 1.376(4) ?
    C4 H4 . 0.9300 ?
    C5 C6 . 1.375(3) ?
    C5 H5 . 0.9300 ?
    C6 H6 . 0.9300 ?
loop_
    _geom_angle_atom_site_label_1
    _geom_angle_atom_site_label_2
    _geom_angle_atom_site_label_3
    _geom_angle_site_symmetry_1
    _geom_angle_site_symmetry_3
    _geom_angle
    _geom_angle_publ_flag
    N1 Cd1 N1 1_545 2_545 95.61(9) ?
    N1 Cd1 O2 1_545 . 128.32(7) ?
    N1 Cd1 O2 2_545 . 105.23(6) ?
    N1 Cd1 O2 1_545 2 105.23(6) ?
    N1 Cd1 O2 2_545 2 128.32(7) ?
    O2 Cd1 O2 . 2 97.83(9) ?
    N1 Cd1 O1 1_545 . 88.50(6) ?
    N1 Cd1 O1 2_545 . 151.13(6) ?
    O2 Cd1 O1 . . 52.34(5) ?
    O2 Cd1 O1 2 . 77.28(6) ?
    N1 Cd1 O1 1_545 2 151.13(6) ?
    N1 Cd1 O1 2_545 2 88.50(6) ?
    O2 Cd1 O1 . 2 77.28(6) ?
    O2 Cd1 O1 2 2 52.34(5) ?
    O1 Cd1 O1 . 2 101.55(8) ?
    N1 Cd1 C7 1_545 2 130.83(7) ?
    N1 Cd1 C7 2_545 2 111.72(7) ?
    O2 Cd1 C7 . 2 83.94(7) ?
    O2 Cd1 C7 2 2 26.32(6) ?
    O1 Cd1 C7 . 2 86.03(6) ?
    O1 Cd1 C7 2 2 26.51(6) ?
    N4 Cd2 N4 5_565 . 180.00(10) ?
    N4 Cd2 O1 5_565 . 99.09(6) ?
    N4 Cd2 O1 . . 80.91(6) ?
    N4 Cd2 O1 5_565 5_565 80.91(6) ?
    N4 Cd2 O1 . 5_565 99.09(6) ?
    O1 Cd2 O1 . 5_565 180.0 ?
    N4 Cd2 O1W 5_565 . 91.33(7) ?
    N4 Cd2 O1W . . 88.67(7) ?
    O1 Cd2 O1W . . 93.94(7) ?
    O1 Cd2 O1W 5_565 . 86.06(7) ?
    N4 Cd2 O1W 5_565 5_565 88.67(7) ?
    N4 Cd2 O1W . 5_565 91.33(7) ?
    O1 Cd2 O1W . 5_565 86.06(7) ?
    O1 Cd2 O1W 5_565 5_565 93.94(7) ?
    O1W Cd2 O1W . 5_565 180.00(9) ?
    C7 O1 Cd2 . . 144.77(14) ?
    C7 O1 Cd1 . . 84.22(13) ?
    Cd2 O1 Cd1 . . 127.14(7) ?
    Cd2 O1W H1W . . 107(3) ?
    Cd2 O1W H2W . . 112(2) ?
    H1W O1W H2W . . 108(4) ?
    C7 O2 Cd1 . . 101.17(13) ?
    C8 N1 N2 . . 106.63(16) ?
    C8 N1 Cd1 . 1_565 131.21(14) ?
    N2 N1 Cd1 . 1_565 121.56(13) ?
    N3 N2 N1 . . 108.79(17) ?
    N2 N3 N4 . . 109.07(17) ?
    C8 N4 N3 . . 106.63(17) ?
    C8 N4 Cd2 . . 133.51(14) ?
    N3 N4 Cd2 . . 119.53(13) ?
    C6 C1 C2 . . 118.9(2) ?
    C6 C1 C7 . . 116.11(19) ?
    C2 C1 C7 . . 125.01(19) ?
    C3 C2 C1 . . 118.60(19) ?
    C3 C2 C8 . . 115.22(19) ?
    C1 C2 C8 . . 126.00(18) ?
    C4 C3 C2 . . 121.5(2) ?
    C4 C3 H3 . . 119.2 ?
    C2 C3 H3 . . 119.3 ?
    C5 C4 C3 . . 119.6(2) ?
    C5 C4 H4 . . 120.2 ?
    C3 C4 H4 . . 120.2 ?
    C6 C5 C4 . . 119.9(2) ?
    C6 C5 H5 . . 120.1 ?
    C4 C5 H5 . . 120.0 ?
    C5 C6 C1 . . 121.5(2) ?
    C5 C6 H6 . . 119.3 ?
    C1 C6 H6 . . 119.2 ?
    O1 C7 O2 . . 120.06(19) ?
    O1 C7 C1 . . 122.33(19) ?
    O2 C7 C1 . . 117.60(19) ?
    N4 C8 N1 . . 108.88(18) ?
    N4 C8 C2 . . 129.86(18) ?
    N1 C8 C2 . . 120.98(17) ?
loop_
    _geom_hbond_atom_site_label_D
    _geom_hbond_atom_site_label_H
    _geom_hbond_atom_site_label_A
    _geom_hbond_site_symmetry_A
    _geom_hbond_distance_DH
    _geom_hbond_distance_HA
    _geom_hbond_distance_DA
    _geom_hbond_angle_DHA
    _geom_hbond_publ_flag
    O1W H1W O2 6_565 0.75(4) 2.06(4) 2.758(2) 156(4) yes
    O1W H2W N2 5_575 0.87(4) 2.14(4) 2.961(3) 155(3) yes
data_global
_journal_date_recd_electronic     2008-05-17
_journal_date_accepted     2008-07-03
_journal_name_full     'Acta Crystallographica, Section E'
_journal_year     2008
_journal_volume     64
_journal_issue      8
_journal_page_first     m1008
_journal_page_last     m1008
_journal_paper_category     QM
_journal_coeditor_code     BH2178
_publ_contact_author_name     'Dr Zhi-Rong Qu'
_publ_contact_author_address
;
Ordered Matter Science Research Center, College of Chemistry and Chemical
Engineering, Southeast University,
Nanjing 210096, P. R. China
;
_publ_contact_author_email     quzr@seu.edu.cn
_publ_contact_author_fax     '862552090626'
_publ_contact_author_phone     '862552090626'
_publ_section_title
;\
Poly[diaqua-1\k^2^O-bis[\m~3~-2-(1<i>H</i>-tetrazol-5-\
yl)benzoato(2-)]dicadmium(II)]
;
loop_
    _publ_author_name
    _publ_author_footnote
    _publ_author_address
    "Li, Xiu-Zhi" .
;
Ordered Matter Science Research Center
College of Chemistry and Chemical Engineering
Southeast University
Nanjing 210096
People's Republic of China
;
    "Wu, Bao-Zhen" .
;
Ordered Matter Science Research Center
College of Chemistry and Chemical Engineering
Southeast University
Nanjing 210096
People's Republic of China
;
    "Qu, Zhi-Rong" .
;
Ordered Matter Science Research Center
College of Chemistry and Chemical Engineering
Southeast University
Nanjing 210096
People's Republic of China
;
_publ_section_synopsis     .
