# Supplementary material for: Poly[diaqua-1κ2 O-bis[μ3-2-(1H-tetra­zol-5-yl)benzoato(2−)]dicadmium(II)]
Source: Acta Crystallogr Sect E Struct Rep Online. 2008 Jul 9;64(Pt 8):m1008. doi: 10.1107/S1600536808020503 (PMC2961931; doi:10.1107/S1600536808020503)
Supplement: Supplementary file 2 [file e-64-m1008-Isup2.hkl]

# 
# h,k,l, Fc-squared, Fo-squared, sigma(Fo-squared) and status flag 
# 
data_I
_shelx_title ' qzr in C2/c' 
_shelx_refln_list_code          4 
_shelx_F_calc_maximum      391.13 
_exptl_crystal_F_000      1231.75 
_reflns_d_resolution_high  0.8107 
 
loop_ 
 _symmetry_equiv_pos_as_xyz 
 'x, y, z' 
 '-x, y, -z+1/2' 
 'x+1/2, y+1/2, z' 
 '-x+1/2, y+1/2, -z+1/2' 
 '-x, -y, -z' 
 'x, -y, z-1/2' 
 '-x+1/2, -y+1/2, -z' 
 'x+1/2, -y+1/2, z-1/2' 
 
_cell_length_a    19.8860 
_cell_length_b     7.3522 
_cell_length_c    15.4090 
_cell_angle_alpha  90.000 
_cell_angle_beta  115.970 
_cell_angle_gamma  90.000 
 
_shelx_F_squared_multiplier     1.000 
 
loop_ 
 _refln_index_h 
 _refln_index_k 
 _refln_index_l 
 _refln_F_squared_calc 
 _refln_F_squared_meas 
 _refln_F_squared_sigma 
 _refln_observed_status 
   4   0   0    76682.45    73502.20   2568.65 o 
   6   0   0    24222.27    23172.15    452.55 o 
   8   0   0   103163.52   102079.47   1934.13 o 
  10   0   0    91183.91    93137.29   1996.11 o 
  12   0   0    38322.84    39155.85    945.97 o 
  14   0   0    21998.42    21644.43    834.77 o 
  16   0   0     8039.06     8159.60    191.87 o 
  18   0   0     3045.65     3033.18    160.20 o 
  20   0   0     5330.44     5186.38    200.89 o 
  22   0   0     2747.81     2659.08    140.77 o 
   1   1   0    12415.00    10928.61    128.66 o 
   3   1   0     7324.59     7304.23    108.41 o 
   5   1   0      202.01      182.46      8.79 o 
   7   1   0     4406.01     4251.01     46.00 o 
   9   1   0     5379.05     4998.27     76.88 o 
  11   1   0     4906.43     4843.00     64.51 o 
  13   1   0       57.66       77.85     10.24 o 
  15   1   0     2076.06     2005.77     42.16 o 
  17   1   0     3763.66     3788.60     86.70 o 
  19   1   0     2302.81     2308.72     82.48 o 
  21   1   0     1205.48     1165.13     70.80 o 
   0   2   0    21830.02    21372.78    287.09 o 
   2   2   0     5301.76     5735.98     74.63 o 
   4   2   0      721.75      851.67      9.55 o 
   6   2   0     2077.16     2199.63     49.03 o 
   8   2   0      654.90      753.76     17.11 o 
  10   2   0       70.48       80.85     15.46 o 
  12   2   0      464.24      462.67     13.89 o 
  14   2   0      732.83      697.06     24.49 o 
  16   2   0      787.69      831.69     41.25 o 
  18   2   0        5.01       40.70     25.48 o 
  20   2   0        3.19       16.54     16.99 o 
   1   3   0    51778.57    50135.20    534.28 o 
   3   3   0    94663.57    94953.23   1280.96 o 
   5   3   0    28007.31    26804.53    243.04 o 
   7   3   0    23530.03    22288.30    183.73 o 
   9   3   0    18955.37    18813.02    262.14 o 
  11   3   0    29774.14    29562.92    591.75 o 
  13   3   0    16323.15    16623.93    341.03 o 
  15   3   0     2986.93     2896.57     82.48 o 
  17   3   0     6363.13     6000.70    266.30 o 
  19   3   0     3275.39     3333.63    106.69 o 
   0   4   0    41463.10    38913.57    743.08 o 
   2   4   0    44480.86    42764.04    502.64 o 
   4   4   0    51498.58    50899.42    501.05 o 
   6   4   0    45204.03    45314.48    574.27 o 
   8   4   0    18637.53    17540.41    303.07 o 
  10   4   0    15584.50    15536.89    292.50 o 
  12   4   0    14135.42    13671.83    512.72 o 
  14   4   0    16644.76    17132.17    383.37 o 
  16   4   0     3525.37     3596.05    113.88 o 
  18   4   0     2524.27     2602.98     92.49 o 
   1   5   0     3467.98     3368.18     47.64 o 
   3   5   0        6.87       40.37     10.79 o 
   5   5   0      348.12      346.01     33.93 o 
   7   5   0        0.31       45.89     15.15 o 
   9   5   0      438.48      469.17     26.31 o 
  11   5   0        8.18       58.25     30.07 o 
  13   5   0       90.59       72.61     16.13 o 
  15   5   0      152.12      164.49     23.91 o 
  17   5   0        0.37       30.45     20.81 o 
   0   6   0    18112.38    18373.17    466.01 o 
   2   6   0     2931.45     3072.89     50.03 o 
   4   6   0     3677.16     3771.39     72.68 o 
   6   6   0     2612.20     2619.50     56.47 o 
   8   6   0     4430.96     4097.33     81.10 o 
  10   6   0     3960.67     3793.90    102.83 o 
  12   6   0     2734.61     2793.18     86.14 o 
  14   6   0     2738.67     2794.38     98.13 o 
  16   6   0      336.93      350.73     33.17 o 
   1   7   0     8852.31     8923.36    154.80 o 
   3   7   0    19551.58    19763.88    340.37 o 
   5   7   0    19802.32    19906.70    376.86 o 
   7   7   0    20764.78    20887.43    438.03 o 
   9   7   0    12117.19    12378.00    283.93 o 
  11   7   0    10416.08    10727.54    267.39 o 
  13   7   0     5813.35     6071.00    182.76 o 
   0   8   0     5210.54     5271.90    190.08 o 
   2   8   0     3805.09     3755.95     88.16 o 
   4   8   0     1646.33     1603.11     48.80 o 
   6   8   0     1443.79     1463.18     51.99 o 
   8   8   0     2009.02     1902.16     68.07 o 
  10   8   0     2078.27     2062.86     76.48 o 
   1   9   0      264.07      264.55     27.03 o 
 -21   1   1     1253.70     1312.07     58.28 o 
 -19   1   1     3537.72     3685.66    108.63 o 
 -17   1   1     1674.53     1688.93     48.80 o 
 -15   1   1     2212.31     2136.76     39.99 o 
 -13   1   1     8331.26     8181.60    120.14 o 
 -11   1   1    15686.91    15607.14    221.90 o 
  -9   1   1     6384.59     5935.17     70.20 o 
  -7   1   1     5433.27     5342.58     68.96 o 
  -5   1   1     3151.23     3137.11     63.06 o 
  -3   1   1    58516.91    59205.70    886.69 o 
  -1   1   1     6466.66     6721.75     64.31 o 
   1   1   1    20153.91    19730.17    105.43 o 
   3   1   1    24001.13    25627.78    386.70 o 
   5   1   1    30550.99    30729.17    336.89 o 
   7   1   1    19666.40    19712.93    210.22 o 
   9   1   1     4530.75     4089.57     56.35 o 
  11   1   1     5748.18     5790.26     80.16 o 
  13   1   1     7309.54     7232.12    107.05 o 
  15   1   1     5276.73     5270.52     88.51 o 
  17   1   1     5379.90     5128.28    111.56 o 
  19   1   1     1899.52     1690.09     52.42 o 
  21   1   1     1070.45     1122.72     62.06 o 
 -22   2   1      283.16      304.09     38.74 o 
 -20   2   1       91.11       98.90     19.59 o 
 -18   2   1      172.19      203.11     18.05 o 
 -16   2   1     3068.17     3047.82     70.58 o 
 -14   2   1     2124.57     2093.50     47.95 o 
 -12   2   1        3.97       62.60     17.61 o 
 -10   2   1     2256.91     2373.23     40.96 o 
  -8   2   1    12245.04    12586.04    153.42 o 
  -6   2   1    38214.05    41354.01    727.67 o 
  -4   2   1      114.97      177.69     28.89 o 
  -2   2   1     4927.86     5340.20     62.02 o 
   0   2   1      502.26      649.87     10.74 o 
   2   2   1     5190.09     5064.50     74.69 o 
   4   2   1     8091.69     8255.90     81.98 o 
   6   2   1     2729.29     2661.36     36.04 o 
   8   2   1        4.35       41.31     11.73 o 
  10   2   1     1348.29     1206.64     20.82 o 
  12   2   1      252.61      243.87     19.22 o 
  14   2   1     4325.63     4094.14     82.98 o 
  16   2   1     1373.32     1321.58     51.46 o 
  18   2   1      631.07      587.61     37.21 o 
  20   2   1       20.68       94.63     28.26 o 
 -21   3   1       77.41      117.71     22.30 o 
 -19   3   1      275.30      292.53     32.76 o 
 -17   3   1      982.80     1015.96     46.41 o 
 -15   3   1     1251.48     1355.67     50.65 o 
 -13   3   1     1115.53     1153.04     29.77 o 
 -11   3   1      194.90      178.17     11.86 o 
  -9   3   1     3557.61     3442.21     49.14 o 
  -7   3   1    15426.66    15128.89    180.35 o 
  -5   3   1    19131.12    19802.12    168.79 o 
  -3   3   1     4469.07     3915.59     66.94 o 
  -1   3   1      304.98      218.30      8.34 o 
   1   3   1     4176.02     3910.83     37.89 o 
   3   3   1    14951.33    14843.11    204.31 o 
   5   3   1    12012.87    11812.00    143.03 o 
   7   3   1     8557.66     8374.18    108.21 o 
   9   3   1     9311.00     9122.55    296.50 o 
  11   3   1    10266.98    10324.42    214.75 o 
  13   3   1     7460.03     7655.66    174.95 o 
  15   3   1     2357.27     2384.22     75.79 o 
  17   3   1     1973.79     1932.33     69.72 o 
  19   3   1     1234.81     1274.35     58.42 o 
 -20   4   1      843.88      773.29     48.70 o 
 -18   4   1      745.59      774.86     46.70 o 
 -16   4   1     2307.08     2393.04     84.11 o 
 -14   4   1     3851.08     3941.23    106.69 o 
 -12   4   1     2451.66     2312.14     64.26 o 
 -10   4   1     4869.92     4891.60    104.94 o 
  -8   4   1     1159.18     1091.26     30.33 o 
  -6   4   1     3813.64     4113.29     44.49 o 
  -4   4   1     2080.32     1826.65     31.36 o 
  -2   4   1    14241.01    13922.20    145.81 o 
   0   4   1    20916.36    20658.99    212.59 o 
   2   4   1     9683.85     9173.66     93.61 o 
   4   4   1     7093.13     6959.30    111.65 o 
   6   4   1    10109.18    10039.98    141.47 o 
   8   4   1     4817.96     4712.08     80.13 o 
  10   4   1     3216.61     3177.50     78.36 o 
  12   4   1      291.87      352.42     32.71 o 
  14   4   1     4275.39     4215.26    118.06 o 
  16   4   1     2004.42     1904.74     76.23 o 
  18   4   1     1469.96     1411.40     60.47 o 
 -17   5   1      481.91      520.29     40.08 o 
 -15   5   1      501.73      515.89     37.30 o 
 -13   5   1      200.39      213.81     22.87 o 
 -11   5   1       50.38      126.58     21.68 o 
  -9   5   1      166.66      192.82     19.27 o 
  -7   5   1        7.06       61.77     18.33 o 
  -5   5   1      624.07      555.62     12.54 o 
  -3   5   1     1441.76     1464.39     37.69 o 
  -1   5   1    10590.04    10389.71    192.65 o 
   1   5   1     6813.94     6829.76     85.99 o 
   3   5   1     2845.82     2735.20     40.18 o 
   5   5   1      655.77      674.93     22.83 o 
   7   5   1     1781.99     1883.57     41.05 o 
   9   5   1     3565.26     3613.46    150.10 o 
  11   5   1     2252.00     2246.87     68.07 o 
  13   5   1      155.04      166.24     23.87 o 
  15   5   1      121.09      214.11     24.38 o 
  17   5   1       24.66       53.89     18.38 o 
 -16   6   1     1092.30     1184.31     60.37 o 
 -14   6   1     1030.26     1049.71     51.44 o 
 -12   6   1     2232.75     2223.38     69.57 o 
 -10   6   1     4747.79     4546.03    114.07 o 
  -8   6   1     3717.19     3773.05     75.17 o 
  -6   6   1     5312.15     5390.66    113.50 o 
  -4   6   1     8282.98     7689.04    180.18 o 
  -2   6   1    12386.26    12103.73    192.88 o 
   0   6   1     9279.65     8963.90    123.43 o 
   2   6   1     3765.81     3755.49     57.01 o 
   4   6   1     5186.50     5255.85     98.96 o 
   6   6   1     8743.17     8995.30    157.11 o 
   8   6   1    10003.12    10169.44    215.91 o 
  10   6   1     7765.74     7576.87    183.82 o 
  12   6   1     3561.33     3578.54    108.59 o 
  14   6   1     3038.12     3168.94    104.58 o 
 -13   7   1      168.34      167.87     24.29 o 
 -11   7   1        6.28       52.10     16.33 o 
  -9   7   1       37.21       48.23     18.37 o 
  -7   7   1      715.44      660.94     33.92 o 
  -5   7   1      788.95      782.80     30.41 o 
  -3   7   1     1278.03     1245.65     36.65 o 
  -1   7   1      303.20      306.33     13.19 o 
   1   7   1      134.79      190.45     15.98 o 
   3   7   1     1254.70     1256.57     38.17 o 
   5   7   1      307.29      286.84     19.34 o 
   7   7   1       27.37       48.46     22.63 o 
   9   7   1      238.60      213.28     23.55 o 
  11   7   1       40.49       39.61     20.83 o 
  13   7   1        0.01        1.64     13.52 o 
 -10   8   1      961.73      988.06     51.51 o 
  -8   8   1     2474.12     2466.44     77.65 o 
  -6   8   1     2759.95     2613.22     81.39 o 
  -4   8   1     3438.44     3403.37     83.17 o 
  -2   8   1     2122.64     2229.02     70.50 o 
   0   8   1     3889.24     3861.70    107.94 o 
   2   8   1     3823.73     3952.64     92.18 o 
   4   8   1     4495.02     4372.49    115.73 o 
   6   8   1     2374.54     2402.83     76.23 o 
   8   8   1     3361.07     3320.55    106.01 o 
  -3   9   1     1217.61     1195.01     63.23 o 
  -1   9   1     1430.25     1376.93     59.61 o 
   1   9   1     1294.25     1332.64     54.72 o 
 -22   0   2      466.78      430.00     47.81 o 
 -20   0   2      701.47      691.62     54.80 o 
 -18   0   2       51.17       40.72     13.75 o 
 -16   0   2      381.65      376.51     62.95 o 
 -14   0   2     2618.68     2508.26     61.64 o 
 -12   0   2        0.36       38.03      8.96 o 
 -10   0   2       18.52       32.81      6.87 o 
  -8   0   2     4419.84     4704.18     92.86 o 
  -6   0   2     1227.77     1353.53     61.01 o 
  -4   0   2     6008.04     6778.82     70.30 o 
   2   0   2    16129.00    16202.51    231.15 o 
   4   0   2      157.26      306.17     32.15 o 
   6   0   2      677.80      886.28     46.88 o 
   8   0   2     3820.62     4236.16     92.92 o 
  10   0   2      832.03      950.94     46.37 o 
  12   0   2     1632.65     1679.43     48.42 o 
  14   0   2      323.32      398.99     35.28 o 
  16   0   2     1177.67     1152.74     88.61 o 
  18   0   2      129.29      146.02     30.70 o 
  20   0   2      491.54      472.24     45.29 o 
 -21   1   2     1312.91     1244.50     55.29 o 
 -19   1   2     7292.58     7410.71    188.24 o 
 -17   1   2     8469.15     8591.71    195.96 o 
 -15   1   2     7099.91     7003.21    177.17 o 
 -13   1   2     4785.08     5058.72    131.53 o 
 -11   1   2     2798.28     2604.96     41.33 o 
  -9   1   2    45508.02    46328.94    869.05 o 
  -7   1   2    89463.59    87362.77   1702.06 o 
  -5   1   2   132979.83   135011.97   1887.41 o 
  -3   1   2    17824.63    17290.78    382.01 o 
  -1   1   2    31672.17    30933.46    283.12 o 
   1   1   2    13494.46    13047.30    241.95 o 
   3   1   2    19086.48    18994.55    248.21 o 
   5   1   2    24565.88    24746.35    314.44 o 
   7   1   2    39203.84    39508.25    806.65 o 
   9   1   2    19279.91    18256.87    482.18 o 
  11   1   2     5457.80     5370.84     80.75 o 
  13   1   2     4766.72     4655.52     93.66 o 
  15   1   2     4507.89     4550.47     80.96 o 
  17   1   2     4275.69     4247.73     96.01 o 
  19   1   2     3037.74     2842.40     87.67 o 
 -22   2   2     3650.19     3618.97    152.33 o 
 -20   2   2     4343.41     4174.02    164.95 o 
 -18   2   2     8968.03     9101.50    248.51 o 
 -16   2   2    15232.87    15785.09    279.94 o 
 -14   2   2     8226.68     8155.13    140.89 o 
 -12   2   2    20618.73    20648.58    297.98 o 
 -10   2   2    40810.45    40256.71    494.50 o 
  -8   2   2    70475.45    71251.33   1033.58 o 
  -6   2   2    62213.91    63024.26    833.80 o 
  -4   2   2    54377.26    50860.04    657.44 o 
  -2   2   2    62676.93    59270.73   1212.16 o 
   0   2   2    47111.16    44100.02    371.21 o 
   2   2   2    74982.89    75228.66   1155.34 o 
   4   2   2    62976.81    57510.81    801.90 o 
   6   2   2    43838.59    42885.32    584.32 o 
   8   2   2    29178.16    28311.72    289.88 o 
  10   2   2    30539.68    28987.44    333.39 o 
  12   2   2    23106.15    21935.65    306.16 o 
  14   2   2    17039.29    16166.89    368.41 o 
  16   2   2    15439.59    14881.13    342.08 o 
  18   2   2     6476.21     6376.17    172.80 o 
  20   2   2     3780.33     3850.42    173.28 o 
 -21   3   2        3.36       72.34     44.88 o 
 -19   3   2      119.45      171.95     32.47 o 
 -17   3   2      127.89      138.56     20.75 o 
 -15   3   2     6618.39     6512.23    119.46 o 
 -13   3   2     1383.77     1450.63     36.13 o 
 -11   3   2     1445.23     1514.32     30.73 o 
  -9   3   2      190.58      222.72     23.78 o 
  -7   3   2    13626.75    14721.21    161.29 o 
  -5   3   2    19805.48    20581.88    266.12 o 
  -3   3   2     5566.59     5482.57     54.74 o 
  -1   3   2     5364.30     5704.29     56.66 o 
   1   3   2       55.57       65.56      3.92 o 
   3   3   2     1370.37     2036.00     37.92 o 
   5   3   2     4828.60     4901.96    121.48 o 
   7   3   2      934.20      889.95     26.83 o 
   9   3   2     1800.44     1781.62     36.51 o 
  11   3   2     3009.07     3035.40     56.68 o 
  13   3   2      392.40      417.84     28.05 o 
  15   3   2      337.98      340.94     27.49 o 
  17   3   2       61.31      130.28     22.22 o 
  19   3   2        0.28       18.26     14.54 o 
 -20   4   2       22.22       53.33     26.51 o 
 -18   4   2        1.62        9.51     13.99 o 
 -16   4   2        6.49       39.91     33.51 o 
 -14   4   2      306.95      325.42     25.49 o 
 -12   4   2       51.46       67.48     13.09 o 
 -10   4   2       25.41       44.30     13.02 o 
  -8   4   2      210.16      242.90      7.22 o 
  -6   4   2      215.40      190.74      7.34 o 
  -4   4   2     2869.32     2798.04     52.20 o 
  -2   4   2     2318.76     2231.08     40.30 o 
   0   4   2      242.14      232.91      7.85 o 
   2   4   2     6803.41     7046.52     70.79 o 
   4   4   2    10445.00    10799.01    167.28 o 
   6   4   2     7481.50     7591.28    113.93 o 
   8   4   2     2732.04     2741.38     81.29 o 
  10   4   2     2900.95     2700.26     69.27 o 
  12   4   2     3153.77     3224.42     91.69 o 
  14   4   2      849.02      882.45     42.30 o 
  16   4   2     1941.80     1917.59     77.24 o 
  18   4   2      477.49      446.51     37.26 o 
 -19   5   2     7378.61     7170.93    217.36 o 
 -17   5   2     7237.15     6825.77    213.91 o 
 -15   5   2    14374.58    14255.58    333.94 o 
 -13   5   2    24892.75    25144.16    538.29 o 
 -11   5   2    17865.59    18642.55    374.54 o 
  -9   5   2    21059.97    19995.87   1331.65 o 
  -7   5   2    26311.94    26550.58    296.53 o 
  -5   5   2    54570.91    54487.96    621.03 o 
  -3   5   2    44616.60    44346.27    517.40 o 
  -1   5   2    35386.66    34676.65    403.86 o 
   1   5   2    25294.67    24402.21    277.41 o 
   3   5   2    27650.43    26618.02    379.67 o 
   5   5   2    28523.17    27836.56    469.56 o 
   7   5   2    25224.77    24811.21    384.07 o 
   9   5   2    13084.14    13053.47    296.94 o 
  11   5   2     8475.38     8697.16    204.00 o 
  13   5   2     6691.66     6750.97    222.71 o 
  15   5   2     3607.60     3520.04    106.62 o 
  17   5   2     3425.59     3253.06    122.54 o 
 -16   6   2     1963.97     1999.61     76.87 o 
 -14   6   2     3931.60     4062.31    117.37 o 
 -12   6   2     8841.71     9026.31    217.13 o 
 -10   6   2     3788.72     3996.15    105.49 o 
  -8   6   2     2530.11     2665.29     55.20 o 
  -6   6   2     1976.43     2067.99     46.63 o 
  -4   6   2    12170.24    11888.74    226.52 o 
  -2   6   2    11148.39    10956.46    183.93 o 
   0   6   2     3623.64     3513.48     55.39 o 
   2   6   2    12527.60    12129.31    200.34 o 
   4   6   2     9303.76     9217.31    160.07 o 
   6   6   2     8834.79     8742.62    179.86 o 
   8   6   2     2158.43     2406.66     71.44 o 
  10   6   2     3818.32     3879.79    105.94 o 
  12   6   2     3933.13     3899.30    121.18 o 
  14   6   2     1568.52     1517.73     68.95 o 
 -13   7   2      112.03      118.47     20.18 o 
 -11   7   2      754.09      794.31     44.04 o 
  -9   7   2      135.12      118.00     15.94 o 
  -7   7   2        1.18       87.31     32.74 o 
  -5   7   2      325.43      311.75     22.58 o 
  -3   7   2      247.86      275.53     20.29 o 
  -1   7   2      174.26      163.05     13.01 o 
   1   7   2       52.15       67.03     10.85 o 
   3   7   2        1.40       34.09     26.28 o 
   5   7   2      269.13      286.37     22.47 o 
   7   7   2     1034.94     1101.12     44.04 o 
   9   7   2      309.14      253.61     24.33 o 
  11   7   2      419.82      406.79     32.98 o 
 -10   8   2     4041.63     4186.93    125.86 o 
  -8   8   2     4044.50     4278.57    117.35 o 
  -6   8   2     2652.51     2660.35     78.89 o 
  -4   8   2     2838.46     2895.52     73.39 o 
  -2   8   2     7284.49     7392.40    177.26 o 
   0   8   2     9047.74     9084.96    181.05 o 
   2   8   2     8395.61     8609.53    179.91 o 
   4   8   2     6182.00     6275.00    139.44 o 
   6   8   2     4358.22     4485.10    125.55 o 
   8   8   2     4007.97     3972.70    119.03 o 
  -1   9   2     9139.68     9205.39    241.61 o 
 -23   1   3      821.45      940.37     66.05 o 
 -21   1   3      494.55      529.51     37.94 o 
 -19   1   3     1869.17     1909.13     70.16 o 
 -17   1   3     2891.79     2855.79     82.62 o 
 -15   1   3    11660.83    11840.84    302.17 o 
 -13   1   3    20370.71    20234.78    456.57 o 
 -11   1   3    13674.82    13716.60    213.21 o 
  -9   1   3    10458.93    10288.14    122.27 o 
  -7   1   3    23956.83    23664.58    245.88 o 
  -5   1   3    58129.16    61742.37    905.21 o 
  -3   1   3   103620.30   111714.41   2092.64 o 
  -1   1   3    18052.94    17794.44    207.12 o 
   1   1   3    50344.87    49203.23    323.38 o 
   3   1   3    18452.07    18202.62    238.44 o 
   5   1   3    25810.96    27133.00    271.61 o 
   7   1   3    12427.09    12093.59    371.10 o 
   9   1   3    13220.94    12997.38    216.23 o 
  11   1   3     8133.29     7982.86    166.55 o 
  13   1   3     1795.27     1820.48     54.38 o 
  15   1   3      188.40      261.53     15.84 o 
  17   1   3     1739.41     1629.08     53.13 o 
  19   1   3      788.69      779.64     52.44 o 
 -22   2   3      140.42      179.46     31.90 o 
 -20   2   3      405.65      400.75     25.40 o 
 -18   2   3      245.61      273.36     20.93 o 
 -16   2   3     3148.42     3147.67     70.10 o 
 -14   2   3      798.81      778.49     27.15 o 
 -12   2   3     3467.62     3574.71     61.53 o 
 -10   2   3     2561.72     2406.01     40.76 o 
  -8   2   3     6840.75     7357.35     89.34 o 
  -6   2   3    13918.83    14666.51    149.40 o 
  -4   2   3    24023.67    24999.90    321.91 o 
  -2   2   3    31587.79    30983.42    325.57 o 
   0   2   3     9986.88    10031.09     78.59 o 
   2   2   3      678.06      852.19     16.01 o 
   4   2   3     1575.81     1598.82     32.40 o 
   6   2   3     2797.00     2776.81     35.25 o 
   8   2   3     3989.13     3722.75     83.65 o 
  10   2   3       58.24       66.89      7.53 o 
  12   2   3       11.60       22.12      6.78 o 
  14   2   3     1589.59     1539.43     44.44 o 
  16   2   3      495.70      523.73     34.05 o 
  18   2   3       73.44       94.76     19.98 o 
 -21   3   3     1109.84     1048.96     54.08 o 
 -19   3   3     2731.44     2738.87     85.12 o 
 -17   3   3     1223.33     1250.93     38.58 o 
 -15   3   3      747.50      750.42     26.91 o 
 -13   3   3     1903.87     1843.46     44.92 o 
 -11   3   3     6974.05     6812.90    100.79 o 
  -9   3   3    14173.36    13649.10    545.94 o 
  -7   3   3    15724.77    15755.89    140.68 o 
  -5   3   3    18621.71    19144.11    412.88 o 
  -3   3   3    19199.88    18556.44    432.52 o 
  -1   3   3    14202.46    14428.63    182.18 o 
   1   3   3    12673.31    12896.47    166.31 o 
   3   3   3    12675.55    12232.34    143.14 o 
   5   3   3    10714.28    11184.14    310.22 o 
   7   3   3     5215.22     5185.43     78.14 o 
   9   3   3     1430.30     1463.76     33.65 o 
  11   3   3     2844.15     2654.74     55.79 o 
  13   3   3     4553.92     4573.33    124.68 o 
  15   3   3     3580.75     3753.47    114.57 o 
  17   3   3     1382.43     1378.81     62.99 o 
 -20   4   3      145.68      185.08     38.06 o 
 -18   4   3      285.38      324.81     28.10 o 
 -16   4   3     5064.07     5075.09    136.35 o 
 -14   4   3     5553.97     5498.00    134.74 o 
 -12   4   3     6579.28     6359.91    102.24 o 
 -10   4   3     2771.25     2730.25     45.45 o 
  -8   4   3     3555.02     3585.17     42.83 o 
  -6   4   3     6348.90     6396.01     73.84 o 
  -4   4   3     7202.42     7160.93    117.90 o 
  -2   4   3    14958.34    15459.99    187.55 o 
   0   4   3    16973.17    17028.53    438.21 o 
   2   4   3     4866.45     4291.17     44.82 o 
   4   4   3     9893.66    10142.07    143.58 o 
   6   4   3     9163.81     9601.12    169.66 o 
   8   4   3    14381.60    14279.00    221.40 o 
  10   4   3     3641.41     3409.54     69.09 o 
  12   4   3      862.33      793.29     37.93 o 
  14   4   3     1405.85     1452.07     61.40 o 
  16   4   3      654.05      699.18     42.68 o 
 -19   5   3      170.28      199.30     32.54 o 
 -17   5   3      666.57      646.83     37.75 o 
 -15   5   3      198.62      202.05     25.01 o 
 -13   5   3      299.01      342.84     25.60 o 
 -11   5   3     1424.96     1476.22     50.93 o 
  -9   5   3     2533.04     2429.08     61.02 o 
  -7   5   3      578.46      541.86     19.27 o 
  -5   5   3        2.02       23.37      7.04 o 
  -3   5   3       69.36      160.01     26.84 o 
  -1   5   3     2572.18     2389.32     37.86 o 
   1   5   3     1988.34     1919.58     28.94 o 
   3   5   3     4399.46     4463.40     92.41 o 
   5   5   3     1964.51     1994.33     94.38 o 
   7   5   3     2170.89     2187.05     49.17 o 
   9   5   3      788.31      777.01     28.74 o 
  11   5   3      609.65      657.58     32.94 o 
  13   5   3      214.70      295.16     25.60 o 
  15   5   3      707.07      760.92     44.44 o 
 -16   6   3     2559.86     2622.45     95.64 o 
 -14   6   3     1753.75     1974.92     72.03 o 
 -12   6   3     3054.58     3110.88     89.65 o 
 -10   6   3     6036.56     6175.82    141.00 o 
  -8   6   3     9845.84    10029.49    167.68 o 
  -6   6   3     9886.65    10182.93    142.56 o 
  -4   6   3     4746.65     4699.03     93.63 o 
  -2   6   3     6282.77     6279.22     94.16 o 
   0   6   3     7801.22     7758.28    110.27 o 
   2   6   3     9005.07     8960.54    154.79 o 
   4   6   3     6337.53     6233.40    135.58 o 
   6   6   3     2945.42     3130.45     77.28 o 
   8   6   3     3038.90     3039.96     81.98 o 
  10   6   3     3242.18     3359.49     98.55 o 
  12   6   3     2340.83     2377.40     86.65 o 
  14   6   3     2300.40     2380.12     94.42 o 
 -15   7   3       20.86       30.04     15.00 o 
 -13   7   3       14.77        8.56     11.74 o 
 -11   7   3        8.87        8.46     11.10 o 
  -9   7   3      206.52      221.49     20.75 o 
  -7   7   3      548.47      580.35     25.61 o 
  -5   7   3      114.44      156.76     25.05 o 
  -3   7   3      199.45      210.63     18.32 o 
  -1   7   3     1147.93     1090.37     34.63 o 
   1   7   3      137.67      109.07     12.59 o 
   3   7   3       37.40       54.07     13.15 o 
   5   7   3      565.53      532.80     31.04 o 
   7   7   3        5.18       50.42     21.11 o 
   9   7   3       45.74       33.35     15.17 o 
  11   7   3       12.02       21.01     15.09 o 
 -10   8   3     2833.71     2913.18     95.68 o 
  -8   8   3     2915.14     3027.27     91.70 o 
  -6   8   3     3403.46     3280.07     90.11 o 
  -4   8   3     2256.57     2311.20     69.26 o 
  -2   8   3     2558.63     2666.71     80.38 o 
   0   8   3     3870.86     3995.68     94.14 o 
   2   8   3     5966.06     6280.00    139.79 o 
   4   8   3     4718.45     4630.73    108.47 o 
   6   8   3     2970.53     3083.93     91.14 o 
   8   8   3     1935.20     1776.07     64.33 o 
 -22   0   4     6932.45     6740.82    274.32 o 
 -20   0   4     7385.90     7539.28    462.21 o 
 -18   0   4     9579.22     9295.69    429.98 o 
 -16   0   4    14063.43    13924.65    279.39 o 
 -14   0   4    26399.98    26307.99    514.76 o 
 -12   0   4    40763.02    40809.85    660.15 o 
 -10   0   4    88080.16    94104.09   2775.02 o 
  -8   0   4    51723.96    54671.30   1373.78 o 
  -6   0   4    44242.54    43343.06    865.23 o 
  -4   0   4     7890.49     9195.70    365.32 o 
  -2   0   4    91013.83    87521.98   1158.09 o 
   0   0   4   152981.25   121220.15  15773.21 o 
   2   0   4   111562.64   104211.00   1134.65 o 
   4   0   4    28394.31    27923.05    365.42 o 
   6   0   4    31523.64    29470.79    446.33 o 
   8   0   4    71183.61    71464.64   2664.12 o 
  10   0   4    35404.59    35062.02    653.18 o 
  12   0   4    22543.26    22589.51    470.76 o 
  14   0   4    22148.60    20849.04    461.99 o 
  16   0   4     8069.41     8010.85    210.04 o 
  18   0   4     6466.30     6243.39    234.26 o 
 -23   1   4      208.76      193.23     25.79 o 
 -21   1   4       47.80       98.31     26.13 o 
 -19   1   4        8.23       32.05     18.03 o 
 -17   1   4     3840.99     4014.07    111.07 o 
 -15   1   4     3143.01     3124.84     80.35 o 
 -13   1   4     6332.38     5882.51    271.78 o 
 -11   1   4    10402.99    10488.22    147.55 o 
  -9   1   4    11322.58    11365.46    114.63 o 
  -7   1   4     9711.18     9848.93    118.19 o 
  -5   1   4     5892.73     5705.19    122.97 o 
  -3   1   4    74093.63    81414.95   1102.03 o 
  -1   1   4    35305.07    35857.52    481.51 o 
   1   1   4    15363.26    14498.80    140.00 o 
   3   1   4     3789.83     3704.56     81.40 o 
   5   1   4    18699.61    20355.43    208.11 o 
   7   1   4    27622.27    29326.33    401.17 o 
   9   1   4    22087.68    23144.82    420.27 o 
  11   1   4     5001.59     5038.34    170.25 o 
  13   1   4      129.30      195.48     28.65 o 
  15   1   4      115.99      131.39     18.36 o 
  17   1   4      796.49      848.79     41.68 o 
  19   1   4      609.32      673.58     77.11 o 
 -22   2   4       62.57       99.55     33.36 o 
 -20   2   4     1054.28     1023.66     39.29 o 
 -18   2   4       60.19       93.64     14.12 o 
 -16   2   4       50.14      104.52     19.57 o 
 -14   2   4     1732.47     1793.02     43.43 o 
 -12   2   4     3309.58     3589.99     62.84 o 
 -10   2   4     2542.83     2585.29     47.42 o 
  -8   2   4       31.29       54.39      5.08 o 
  -6   2   4       79.63       86.51     13.70 o 
  -4   2   4     1816.75     1856.70     23.34 o 
  -2   2   4     6075.33     6414.36     65.46 o 
   0   2   4      226.61      175.60     11.08 o 
   2   2   4      522.86      634.26     11.45 o 
   4   2   4       93.17      188.66     10.66 o 
   6   2   4      662.67      707.15     13.82 o 
   8   2   4        0.37       40.11      9.37 o 
  10   2   4      497.94      493.41     17.64 o 
  12   2   4       28.94       49.69      8.41 o 
  14   2   4      106.92      121.38     13.07 o 
  16   2   4       33.44       28.25     14.29 o 
  18   2   4      123.87      146.00     22.15 o 
 -21   3   4     2234.19     2212.33     85.08 o 
 -19   3   4     4852.92     4807.34    133.27 o 
 -17   3   4     6239.15     6114.42    125.06 o 
 -15   3   4     8665.29     8484.99    151.95 o 
 -13   3   4    21488.42    21473.25    325.03 o 
 -11   3   4    24778.86    25691.63    348.97 o 
  -9   3   4    31202.90    31876.50    508.90 o 
  -7   3   4    13986.90    13249.82    125.27 o 
  -5   3   4    38293.11    38702.47    481.69 o 
  -3   3   4    64489.14    63568.63   1024.56 o 
  -1   3   4    36304.49    35474.45    421.24 o 
   1   3   4    63276.32    62703.25    830.77 o 
   3   3   4    51023.11    51356.69    580.02 o 
   5   3   4    34705.00    32510.53    957.46 o 
   7   3   4    16753.59    16537.69    282.50 o 
   9   3   4    17726.65    17374.99    274.89 o 
  11   3   4    41640.20    41303.45    677.85 o 
  13   3   4    10007.06    10156.30    246.67 o 
  15   3   4     5548.29     5385.92    156.25 o 
  17   3   4     1318.17     1248.51     60.87 o 
 -20   4   4     5227.83     5343.94    164.79 o 
 -18   4   4     2132.05     2239.32     79.75 o 
 -16   4   4     3697.25     3796.66    106.60 o 
 -14   4   4     9501.90     9626.47    164.95 o 
 -12   4   4    14787.55    15044.35    229.15 o 
 -10   4   4    15872.11    15995.36    223.02 o 
  -8   4   4    21117.89    20878.53    218.82 o 
  -6   4   4    35519.08    35125.29    398.98 o 
  -4   4   4    28184.30    27489.64    296.33 o 
  -2   4   4    17393.03    16976.96    211.78 o 
   0   4   4    31727.63    31154.55    372.09 o 
   2   4   4    32333.44    31134.52    294.41 o 
   4   4   4    40179.20    39894.32    534.56 o 
   6   4   4    18884.28    19187.54    327.22 o 
   8   4   4    14991.77    14396.26    597.09 o 
  10   4   4     6980.35     6916.69    129.83 o 
  12   4   4    11047.73    11139.96    257.93 o 
  14   4   4     8584.44     8776.49    232.55 o 
  16   4   4     3933.98     3982.63    131.54 o 
 -19   5   4      339.50      372.95     33.17 o 
 -17   5   4      167.45      202.24     22.25 o 
 -15   5   4        1.67        0.00      9.71 o 
 -13   5   4       45.83       40.16     13.37 o 
 -11   5   4        0.00       14.95      6.35 o 
  -9   5   4        8.75       24.55      9.46 o 
  -7   5   4       85.06      113.38      7.91 o 
  -5   5   4        8.47       47.17     18.76 o 
  -3   5   4     1904.68     1933.94     36.47 o 
  -1   5   4      263.85      281.91     13.06 o 
   1   5   4      117.99      123.05      9.00 o 
   3   5   4      248.11      275.93     14.33 o 
   5   5   4        1.63       50.14     16.56 o 
   7   5   4      248.86      265.44     18.55 o 
   9   5   4        2.41       27.39      8.97 o 
  11   5   4      238.77      276.83     24.58 o 
  13   5   4      195.18      201.88     23.24 o 
  15   5   4        4.53       19.13     15.91 o 
 -18   6   4     1089.81     1109.80     53.46 o 
 -16   6   4      817.71      837.50     48.00 o 
 -14   6   4     1358.66     1371.02     58.66 o 
 -12   6   4     1764.96     1824.17     64.19 o 
 -10   6   4     5892.50     5751.70    132.82 o 
  -8   6   4     5065.06     4935.86     77.82 o 
  -6   6   4     5726.02     5778.67     87.36 o 
  -4   6   4      107.61      151.43     18.55 o 
  -2   6   4     2574.44     2652.50     46.59 o 
   0   6   4     7059.25     6988.25    120.43 o 
   2   6   4     7594.26     7380.01    154.27 o 
   4   6   4     1532.96     1631.26     41.26 o 
   6   6   4        8.59       70.55     21.22 o 
   8   6   4      229.98      284.22     22.10 o 
  10   6   4      292.44      271.09     26.23 o 
  12   6   4     2040.81     2123.15     78.16 o 
 -15   7   4     4124.36     4272.57    138.98 o 
 -13   7   4     6478.63     6640.71    178.03 o 
 -11   7   4     8797.22     8954.05    217.45 o 
  -9   7   4    14938.80    15022.47    330.46 o 
  -7   7   4    17195.80    17514.56    311.53 o 
  -5   7   4    23832.39    23772.35    371.69 o 
  -3   7   4    34713.32    34732.01    504.80 o 
  -1   7   4    25569.61    25842.56    443.17 o 
   1   7   4    24488.93    24425.97    429.52 o 
   3   7   4    18948.87    19148.51    351.02 o 
   5   7   4    19922.89    19451.92    363.69 o 
   7   7   4    13725.73    13861.57    316.37 o 
   9   7   4    12119.62    12182.60    299.49 o 
 -10   8   4     1348.57     1367.88     55.79 o 
  -8   8   4      412.73      403.49     29.20 o 
  -6   8   4      299.77      319.56     38.63 o 
  -4   8   4      263.44      251.91     24.81 o 
  -2   8   4      446.21      536.77     25.54 o 
   0   8   4     2919.11     2903.75     73.49 o 
   2   8   4     1480.99     1511.10     56.38 o 
   4   8   4      383.75      338.09     24.42 o 
   6   8   4       21.84       49.95     16.14 o 
 -23   1   5      846.33      840.27     46.35 o 
 -21   1   5     2827.69     2894.05     98.84 o 
 -19   1   5     2396.79     2434.03     64.78 o 
 -17   1   5     1073.83     1046.20     47.08 o 
 -15   1   5     2927.70     2870.85     80.89 o 
 -13   1   5    12772.96    12497.92    234.91 o 
 -11   1   5    16014.70    15894.73    166.27 o 
  -9   1   5    11477.07    11084.91    108.44 o 
  -7   1   5     1016.93      895.02     12.99 o 
  -5   1   5    30337.37    31984.12    521.56 o 
  -3   1   5    21607.95    22008.09    244.09 o 
  -1   1   5    11073.75    10385.22    105.04 o 
   1   1   5     3490.27     3020.17     37.47 o 
   3   1   5     8293.23     8086.03     92.20 o 
   5   1   5    25785.08    26676.30    360.56 o 
   7   1   5    12706.76    12587.19    172.48 o 
   9   1   5     6099.78     6000.23     89.02 o 
  11   1   5     3350.19     3238.96     60.86 o 
  13   1   5     1891.97     1882.83     42.59 o 
  15   1   5     3240.85     3324.54     71.75 o 
  17   1   5     2372.69     2248.55     73.92 o 
 -22   2   5      554.40      574.21     38.28 o 
 -20   2   5       45.57       60.06     18.22 o 
 -18   2   5      106.79       98.84     15.15 o 
 -16   2   5      881.89      887.07     32.94 o 
 -14   2   5        3.75       32.18      8.86 o 
 -12   2   5      129.55      147.34     21.18 o 
 -10   2   5       65.52       67.80     10.95 o 
  -8   2   5    12811.48    13106.17    118.53 o 
  -6   2   5     3151.79     3183.98     32.79 o 
  -4   2   5      124.78       86.30      8.24 o 
  -2   2   5      947.96     1121.86     31.73 o 
   0   2   5    14911.90    16025.59    160.01 o 
   2   2   5    18654.38    19188.85    176.88 o 
   4   2   5     7601.99     7740.27    120.78 o 
   6   2   5       29.15       72.39     19.90 o 
   8   2   5     1350.25     1409.72     27.75 o 
  10   2   5      142.44      174.76     16.96 o 
  12   2   5     1654.26     1740.34     58.40 o 
  14   2   5      662.89      628.92     33.19 o 
  16   2   5     1003.03     1121.29     51.53 o 
 -21   3   5     1100.53     1164.75     66.59 o 
 -19   3   5     2727.28     2717.05     74.22 o 
 -17   3   5     2911.84     2921.48     68.98 o 
 -15   3   5     3352.83     3420.62     71.71 o 
 -13   3   5     1380.94     1401.77     37.79 o 
 -11   3   5     1860.86     1960.28     39.30 o 
  -9   3   5     4627.21     4694.63     48.94 o 
  -7   3   5     8562.39     8737.60     99.50 o 
  -5   3   5     5850.72     5734.65    131.24 o 
  -3   3   5     2677.30     2401.11     59.71 o 
  -1   3   5     6097.76     6110.21    101.15 o 
   1   3   5    15388.32    15642.64    152.65 o 
   3   3   5     7521.02     7070.61     96.13 o 
   5   3   5      740.67      617.52     30.20 o 
   7   3   5       20.33       42.26     14.85 o 
   9   3   5     1087.77     1086.54     43.49 o 
  11   3   5     3520.25     3302.30    162.92 o 
  13   3   5     1836.03     1868.20     66.45 o 
  15   3   5      796.49      708.36     44.59 o 
  17   3   5      529.61      513.68     41.17 o 
 -20   4   5      486.09      529.64     37.91 o 
 -18   4   5      814.87      807.70     44.02 o 
 -16   4   5     3101.72     3095.05     69.22 o 
 -14   4   5     4060.69     3958.20     76.18 o 
 -12   4   5     8295.16     8293.26    132.82 o 
 -10   4   5     4608.67     4595.44     75.28 o 
  -8   4   5     9321.61     9279.65    106.19 o 
  -6   4   5     5901.24     6056.14    179.97 o 
  -4   4   5     7631.45     7409.71    173.33 o 
  -2   4   5     9110.07     9283.98    108.45 o 
   0   4   5     3991.03     4140.37     91.03 o 
   2   4   5      970.16      925.43     25.65 o 
   4   4   5     5358.82     5522.71     88.77 o 
   6   4   5     8895.72     8802.21    145.18 o 
   8   4   5    13961.94    14132.13    278.69 o 
  10   4   5      824.77      830.92     29.94 o 
  12   4   5     1248.09     1261.62     53.48 o 
  14   4   5      890.95      909.32     49.84 o 
  16   4   5     1692.76     1746.43     79.99 o 
 -19   5   5      326.29      372.52     34.16 o 
 -17   5   5     2050.08     2075.21     72.53 o 
 -15   5   5     2700.87     2613.50     80.37 o 
 -13   5   5     1053.15     1086.54     43.95 o 
 -11   5   5      814.85      839.07     24.29 o 
  -9   5   5      899.55      968.03     19.60 o 
  -7   5   5     2302.80     2300.35     38.14 o 
  -5   5   5       71.28       98.98      9.34 o 
  -3   5   5      171.63      173.20     21.12 o 
  -1   5   5       11.94       54.83     17.09 o 
   1   5   5        5.87       28.95     10.96 o 
   3   5   5        7.24       75.59      9.28 o 
   5   5   5        2.53       40.31      9.21 o 
   7   5   5      471.92      445.67     26.66 o 
   9   5   5     1172.42     1179.21     42.83 o 
  11   5   5      700.66      589.23     37.70 o 
  13   5   5      315.90      354.47     30.56 o 
 -18   6   5     1734.33     1626.95     64.71 o 
 -16   6   5     2393.17     2414.10     84.60 o 
 -14   6   5     1996.65     2224.90     76.66 o 
 -12   6   5     3231.01     3210.85     91.41 o 
 -10   6   5     2233.93     2184.07     70.31 o 
  -8   6   5     2342.99     2268.78     49.25 o 
  -6   6   5     1979.85     2102.01     40.97 o 
  -4   6   5     5075.92     4848.57     95.25 o 
  -2   6   5     9014.92     8976.41    129.88 o 
   0   6   5     3985.84     3906.74     75.84 o 
   2   6   5     1922.65     1934.67     44.94 o 
   4   6   5     1615.71     1624.40     41.72 o 
   6   6   5     2640.50     2661.64     64.35 o 
   8   6   5     2446.63     2498.39     77.11 o 
  10   6   5     1347.16     1340.89     57.99 o 
  12   6   5     1242.60     1178.99     56.26 o 
 -15   7   5      121.63      165.88     22.18 o 
 -13   7   5      181.48      180.44     23.39 o 
 -11   7   5       39.14       43.81     20.79 o 
  -9   7   5      114.87      128.29     18.11 o 
  -7   7   5        3.52        7.47      6.16 o 
  -5   7   5      431.30      478.76     34.86 o 
  -3   7   5        2.34       30.38     10.50 o 
  -1   7   5       56.47       60.65     11.92 o 
   1   7   5      146.41      167.34     20.04 o 
   3   7   5      127.72      166.56     16.40 o 
   5   7   5      157.37      168.57     18.63 o 
   7   7   5      128.11      114.85     17.60 o 
   9   7   5       80.62      133.72     26.41 o 
 -10   8   5     3388.56     3635.75    112.63 o 
  -8   8   5     3482.46     3474.59    102.03 o 
  -6   8   5     4700.96     4614.73    140.16 o 
  -4   8   5     1994.01     1986.70     99.42 o 
  -2   8   5     1989.15     1916.18     54.52 o 
   0   8   5     2870.48     2753.01     69.97 o 
   2   8   5     4645.46     4526.64    105.03 o 
   4   8   5     1742.96     1772.26     78.96 o 
 -24   0   6       84.01      142.15     37.16 o 
 -22   0   6        9.25        0.00     20.51 o 
 -20   0   6        6.70       65.28     48.21 o 
 -18   0   6       13.40        1.45     16.51 o 
 -16   0   6      872.84      891.92     32.06 o 
 -14   0   6     2472.49     2461.54     59.02 o 
 -12   0   6      683.80      721.76     22.90 o 
 -10   0   6     1210.87     1306.86     45.23 o 
  -8   0   6      300.04      423.37     21.15 o 
  -6   0   6    16616.67    17415.11    205.41 o 
  -4   0   6      132.73      114.54      4.51 o 
  -2   0   6       57.51       77.81     22.63 o 
   0   0   6    14908.10    15314.48   1265.43 o 
   2   0   6     1305.95     1383.00     43.24 o 
   4   0   6     2723.02     3400.26     59.87 o 
   6   0   6      296.92      350.19     18.54 o 
   8   0   6      664.56      649.23     32.22 o 
  10   0   6      199.11      180.43     22.89 o 
  12   0   6       55.58       68.94     15.76 o 
  14   0   6      139.77       82.66     17.93 o 
  16   0   6      284.98      318.44     52.48 o 
 -23   1   6      164.54      223.12     31.62 o 
 -21   1   6     1814.91     1908.70     76.82 o 
 -19   1   6     7399.07     7151.23    181.75 o 
 -17   1   6     6402.37     6691.22    158.40 o 
 -15   1   6    10606.67    10880.58    215.71 o 
 -13   1   6     4093.08     3965.66     53.89 o 
 -11   1   6    10736.44    11013.99    124.44 o 
  -9   1   6     6609.05     6644.90     74.93 o 
  -7   1   6    27334.88    27593.15    254.57 o 
  -5   1   6    23993.71    24335.88    585.88 o 
  -3   1   6    17047.46    17286.56    254.75 o 
  -1   1   6    43815.29    43335.31    490.54 o 
   1   1   6    41796.44    40750.28   1161.48 o 
   3   1   6    21817.97    22443.60    253.00 o 
   5   1   6     8472.14     8275.69    113.90 o 
   7   1   6    12754.61    13014.75    192.79 o 
   9   1   6    12742.70    12645.43    210.02 o 
  11   1   6     5132.79     5034.18     90.08 o 
  13   1   6     3551.24     3280.15     77.01 o 
  15   1   6     2260.71     2061.11     52.59 o 
  17   1   6     2705.97     2597.81     89.88 o 
 -22   2   6     4890.94     5022.88    153.11 o 
 -20   2   6     6033.03     5868.74    138.45 o 
 -18   2   6    20560.96    20139.72    373.44 o 
 -16   2   6    22554.66    23380.71    399.79 o 
 -14   2   6    20490.38    21105.48    330.86 o 
 -12   2   6    25555.34    26161.93    755.12 o 
 -10   2   6    55067.66    56322.05    537.42 o 
  -8   2   6   102436.34   108738.85   1282.27 o 
  -6   2   6    68053.99    72628.64   1404.01 o 
  -4   2   6    78937.05    81364.19    913.90 o 
  -2   2   6    74007.38    71439.95   2823.25 o 
   0   2   6    65108.51    63834.36    675.66 o 
   2   2   6    72652.03    75128.08    911.08 o 
   4   2   6    53649.23    53226.89    644.39 o 
   6   2   6    37385.57    37633.82    443.32 o 
   8   2   6    12662.50    12477.49    171.70 o 
  10   2   6     9665.68     9636.74    172.17 o 
  12   2   6     5743.10     5661.19    117.97 o 
  14   2   6     6068.55     5970.58    130.96 o 
  16   2   6     4379.11     4265.03    130.97 o 
 -23   3   6       46.29       75.20     31.17 o 
 -21   3   6       12.10       58.52     16.88 o 
 -19   3   6      548.66      551.96     28.20 o 
 -17   3   6       12.74       12.63      9.88 o 
 -15   3   6      197.32      198.54     15.86 o 
 -13   3   6     1305.16     1381.45     35.87 o 
 -11   3   6      460.37      544.67     17.95 o 
  -9   3   6     3139.20     3315.02     40.11 o 
  -7   3   6      398.74      485.37     10.40 o 
  -5   3   6      275.19      229.73     14.10 o 
  -3   3   6     1687.35     1619.97     31.50 o 
  -1   3   6     8622.32     9651.11     95.49 o 
   1   3   6      498.89      478.82     10.58 o 
   3   3   6     1721.29     1601.50     44.71 o 
   5   3   6       14.95       36.38     12.49 o 
   7   3   6     8076.58     8101.88    143.66 o 
   9   3   6     1477.51     1473.21     41.97 o 
  11   3   6      385.39      349.71     30.04 o 
  13   3   6     1176.95     1114.23     46.72 o 
  15   3   6      705.99      684.53     44.82 o 
 -20   4   6       68.66       73.59     22.25 o 
 -18   4   6     1417.37     1266.81     54.48 o 
 -16   4   6     1576.48     1427.38     39.52 o 
 -14   4   6      814.86      771.89     32.80 o 
 -12   4   6       62.49       70.93      9.80 o 
 -10   4   6      457.78      487.63     17.07 o 
  -8   4   6     4538.46     4774.16     73.77 o 
  -6   4   6     6820.82     6637.47    142.07 o 
  -4   4   6     8544.03     8574.75    165.91 o 
  -2   4   6       83.26       92.82     10.22 o 
   0   4   6     1463.95     1566.27     24.21 o 
   2   4   6      352.37      356.45     13.48 o 
   4   4   6     5200.66     5087.16     85.31 o 
   6   4   6     4603.23     4567.68    194.11 o 
   8   4   6       70.54      103.97     13.95 o 
  10   4   6        1.24        8.60     11.55 o 
  12   4   6       64.83       92.14     19.54 o 
  14   4   6      236.82      241.20     27.62 o 
 -19   5   6     4159.29     4176.26    134.50 o 
 -17   5   6     4543.87     4576.28    131.52 o 
 -15   5   6    15187.37    15063.51    335.00 o 
 -13   5   6    15555.94    15385.02    300.52 o 
 -11   5   6    14755.79    15111.46    238.15 o 
  -9   5   6     7040.52     7055.83    131.57 o 
  -7   5   6    24673.92    24564.90    308.87 o 
  -5   5   6    48176.32    48617.59    691.92 o 
  -3   5   6    33542.75    33443.85    418.99 o 
  -1   5   6    22286.04    22520.56    278.66 o 
   1   5   6    17863.31    18484.28    301.95 o 
   3   5   6    23245.32    23251.63    357.69 o 
   5   5   6    25895.15    26577.44    433.39 o 
   7   5   6    19599.50    19927.15    353.83 o 
   9   5   6    15520.28    15711.31    356.36 o 
  11   5   6     9641.75    10074.76    265.88 o 
  13   5   6     8235.76     8490.76    249.86 o 
 -18   6   6     1571.98     1543.02     69.30 o 
 -16   6   6     2432.28     2472.65     86.86 o 
 -14   6   6     5319.23     5336.65    143.85 o 
 -12   6   6     6632.00     6667.42    179.57 o 
 -10   6   6     7614.57     7662.81    137.36 o 
  -8   6   6     7631.66     7457.31    113.00 o 
  -6   6   6    11082.10    11022.07    161.93 o 
  -4   6   6    22253.43    19254.50   1325.52 o 
  -2   6   6     6824.31     6763.01    115.76 o 
   0   6   6     3803.58     3760.10     73.03 o 
   2   6   6     3360.53     3334.44     68.07 o 
   4   6   6    12124.90    11804.58    213.59 o 
   6   6   6     8607.56     8454.96    167.49 o 
   8   6   6     2683.61     2694.59     81.32 o 
  10   6   6     2611.33     2601.65     89.81 o 
 -15   7   6       70.12       83.24     26.40 o 
 -13   7   6      236.33      254.97     24.79 o 
 -11   7   6      538.03      532.94     29.91 o 
  -9   7   6      840.16      805.96     36.40 o 
  -7   7   6      314.28      321.56     15.65 o 
  -5   7   6      118.79      122.87     12.46 o 
  -3   7   6      128.16      130.80     12.76 o 
  -1   7   6     1025.69     1014.40     32.02 o 
   1   7   6     1296.76     1261.26     36.82 o 
   3   7   6      597.94      560.53     23.85 o 
   5   7   6       51.28       67.55     12.12 o 
   7   7   6      437.84      429.66     36.33 o 
 -10   8   6     4085.42     4220.70    127.59 o 
  -8   8   6     8280.39     8269.77    262.34 o 
  -6   8   6     4017.63     4032.03    125.47 o 
  -4   8   6     4207.57     4357.07    113.27 o 
  -2   8   6     4611.84     4732.18    125.67 o 
   0   8   6     3498.47     3549.06    103.22 o 
   2   8   6     4179.82     3878.53    136.94 o 
   4   8   6     4029.92     4151.89    191.16 o 
 -23   1   7      512.15      530.33     39.84 o 
 -21   1   7     1405.10     1441.80     61.11 o 
 -19   1   7      692.64      575.86     47.80 o 
 -17   1   7     1683.87     1648.16     59.80 o 
 -15   1   7     4730.53     4809.52     96.52 o 
 -13   1   7     7062.19     7335.38    120.76 o 
 -11   1   7     4274.51     4221.55     55.31 o 
  -9   1   7     3454.98     3201.08     43.86 o 
  -7   1   7     6892.88     6538.56     68.03 o 
  -5   1   7    40810.29    43025.34    613.87 o 
  -3   1   7    15174.18    16153.58    269.40 o 
  -1   1   7    19409.68    18507.24    299.67 o 
   1   1   7     7503.72     7179.51     99.81 o 
   3   1   7    15298.77    15065.84    162.20 o 
   5   1   7    10467.64    11053.35    171.13 o 
   7   1   7     9681.15     9652.74    153.36 o 
   9   1   7    11963.72    11827.09    203.79 o 
  11   1   7     9694.04     9538.70    180.60 o 
  13   1   7     2398.80     2391.24     66.09 o 
  15   1   7     2239.57     2211.05     67.31 o 
 -22   2   7      895.18      869.46     46.78 o 
 -20   2   7      250.01      243.89     23.60 o 
 -18   2   7      785.33      761.96     35.18 o 
 -16   2   7       93.69      111.73     14.34 o 
 -14   2   7     1442.57     1448.71     37.15 o 
 -12   2   7     2950.67     2869.38     40.68 o 
 -10   2   7     1802.11     1686.04     28.34 o 
  -8   2   7       42.10       67.69      9.26 o 
  -6   2   7     2448.42     2868.81     67.01 o 
  -4   2   7     1451.32     1341.37     32.14 o 
  -2   2   7    19728.53    19935.05    305.66 o 
   0   2   7     9331.96     9392.78    334.63 o 
   2   2   7     1629.21     1620.95     27.61 o 
   4   2   7      149.46      150.73     10.24 o 
   6   2   7     3981.79     3827.15     59.40 o 
   8   2   7     5656.65     5262.00     82.50 o 
  10   2   7     1218.20     1153.44     34.10 o 
  12   2   7      953.18      851.98     34.84 o 
  14   2   7      251.73      296.14     22.87 o 
 -23   3   7      317.90      375.78     43.47 o 
 -21   3   7     1578.57     1528.79     53.90 o 
 -19   3   7     2182.69     2185.27     62.53 o 
 -17   3   7     1135.56     1171.68     39.31 o 
 -15   3   7     1393.58     1466.46     41.18 o 
 -13   3   7     4603.02     4503.60     82.56 o 
 -11   3   7    11462.34    11434.23    174.99 o 
  -9   3   7     7576.75     7630.47     97.52 o 
  -7   3   7     2558.66     2517.44     32.56 o 
  -5   3   7     3047.21     2939.00     51.09 o 
  -3   3   7     9216.84     8697.87    154.99 o 
  -1   3   7    18837.38    19421.78    189.67 o 
   1   3   7    16822.90    17586.21    190.02 o 
   3   3   7    10813.25    10701.32    128.46 o 
   5   3   7     7400.90     7190.44     98.49 o 
   7   3   7     3725.67     3771.86     79.46 o 
   9   3   7     2219.45     2215.79     55.81 o 
  11   3   7     1296.09     1274.52     44.33 o 
  13   3   7     1203.95     1174.23     53.20 o 
  15   3   7     1008.84     1042.96     53.59 o 
 -22   4   7      559.74      561.29     43.34 o 
 -20   4   7       68.86       86.31     20.72 o 
 -18   4   7      891.75      866.00     35.38 o 
 -16   4   7     1625.84     1609.24     44.49 o 
 -14   4   7     3100.04     3088.82     67.64 o 
 -12   4   7     2082.43     2035.02     44.42 o 
 -10   4   7     2623.98     2476.30     55.36 o 
  -8   4   7     7749.64     7540.47     94.70 o 
  -6   4   7     7896.99     7590.36    123.71 o 
  -4   4   7     8021.80     8022.19    139.95 o 
  -2   4   7     8508.50     8833.28    131.38 o 
   0   4   7     2703.16     2680.14     38.45 o 
   2   4   7     2209.37     2180.53     40.88 o 
   4   4   7     1057.77     1101.97     30.80 o 
   6   4   7     5499.37     5612.24    110.78 o 
   8   4   7     6482.01     6455.70    135.34 o 
  10   4   7     1796.51     1740.22     54.01 o 
  12   4   7     2165.19     2109.60     74.78 o 
  14   4   7      963.96      958.86     57.84 o 
 -19   5   7       55.39      105.47     20.60 o 
 -17   5   7      229.78      223.08     35.57 o 
 -15   5   7       37.00       51.25     12.46 o 
 -13   5   7        9.56        8.63      8.87 o 
 -11   5   7      402.68      382.12     18.51 o 
  -9   5   7     3092.75     2978.53     51.77 o 
  -7   5   7     6110.89     5819.12    125.56 o 
  -5   5   7     1287.02     1257.64     26.99 o 
  -3   5   7     1638.60     1571.62     31.00 o 
  -1   5   7      105.04      128.01     19.13 o 
   1   5   7     1043.94      917.22     24.55 o 
   3   5   7      985.89     1022.87     29.89 o 
   5   5   7     2295.76     2269.60     54.70 o 
   7   5   7      757.98      766.66     36.55 o 
   9   5   7      334.84      345.80     23.12 o 
  11   5   7       96.75      136.63     25.65 o 
 -18   6   7     1907.98     1710.65     68.87 o 
 -16   6   7     3083.54     3021.93     98.46 o 
 -14   6   7     3160.56     3022.41    104.41 o 
 -12   6   7     3021.83     3006.67     79.60 o 
 -10   6   7     4432.61     4259.52    178.45 o 
  -8   6   7     9983.66     9803.23    145.77 o 
  -6   6   7     6841.24     6951.31    124.18 o 
  -4   6   7     6221.56     6086.04     96.07 o 
  -2   6   7     5898.16     5913.63    106.34 o 
   0   6   7     8885.11     8682.60    150.35 o 
   2   6   7    10981.41    10974.26    193.93 o 
   4   6   7     7448.11     7406.20    145.21 o 
   6   6   7     4615.21     4481.88    124.70 o 
   8   6   7     2427.88     2410.29    102.73 o 
  10   6   7     1717.35     1526.23    111.13 o 
 -15   7   7      174.83      205.48     27.23 o 
 -13   7   7       83.34       81.54     17.63 o 
 -11   7   7      385.94      346.93     27.27 o 
  -9   7   7       17.56       51.88     13.63 o 
  -7   7   7      447.90      416.42     17.69 o 
  -5   7   7       68.97       63.69     11.39 o 
  -3   7   7       17.74       30.98     11.86 o 
  -1   7   7       99.28      119.49     12.36 o 
   1   7   7      281.04      226.46     23.44 o 
   3   7   7       51.06       71.63     16.83 o 
   5   7   7        0.20       23.79     20.92 o 
   7   7   7       35.46       69.83     21.58 o 
 -10   8   7     2795.79     3129.98    153.24 o 
  -8   8   7     2644.26     2921.09    144.72 o 
  -6   8   7     2793.64     2585.83    115.37 o 
  -4   8   7     2051.30     2108.91     68.64 o 
  -2   8   7     1885.52     1761.80     62.56 o 
   0   8   7     2914.62     2891.44     91.11 o 
   2   8   7     3687.69     3460.90    106.58 o 
 -24   0   8     3088.85     3341.11    170.98 o 
 -22   0   8     2243.30     2264.00    122.00 o 
 -20   0   8     6446.56     6855.53    273.73 o 
 -18   0   8    10171.47    10115.83    352.64 o 
 -16   0   8    14725.65    15218.38    315.09 o 
 -14   0   8    10659.55    10278.81    199.29 o 
 -12   0   8    21154.94    21161.15    365.56 o 
 -10   0   8    37523.11    38343.74    592.84 o 
  -8   0   8   108513.74   115151.48   1566.39 o 
  -6   0   8    75833.48    82414.66   1636.29 o 
  -4   0   8    54595.08    53817.08    947.88 o 
  -2   0   8    50733.39    50718.07   1137.44 o 
   0   0   8    70399.06    71446.25    947.86 o 
   2   0   8    65666.74    66076.98   1871.27 o 
   4   0   8    28632.97    29747.13    784.33 o 
   6   0   8    30816.73    32057.16    594.20 o 
   8   0   8    25309.94    26439.38    545.48 o 
  10   0   8    10875.67    11591.46    307.85 o 
  12   0   8    14723.03    14712.43    713.27 o 
  14   0   8    10579.00    10300.88    507.85 o 
 -23   1   8     2152.98     2124.34     86.99 o 
 -21   1   8      676.20      739.95     46.09 o 
 -19   1   8     1581.48     1621.41     61.40 o 
 -17   1   8     3119.03     3431.20     80.34 o 
 -15   1   8     2328.56     2370.62     42.62 o 
 -13   1   8     2732.91     2709.53     62.72 o 
 -11   1   8     3086.55     3214.15     51.22 o 
  -9   1   8    19725.86    20273.04    217.17 o 
  -7   1   8     3276.30     3358.91     74.65 o 
  -5   1   8     4992.89     4750.94     51.49 o 
  -3   1   8     9474.79     9499.23    110.38 o 
  -1   1   8    10335.91    10083.49    175.98 o 
   1   1   8     2334.35     2238.83     28.07 o 
   3   1   8       38.21       67.78     14.23 o 
   5   1   8      918.19      864.63     20.84 o 
   7   1   8     1679.52     1713.67     36.66 o 
   9   1   8     2344.41     2339.45     47.94 o 
  11   1   8     2949.02     2733.24     86.84 o 
  13   1   8     1087.79     1039.35     41.28 o 
  15   1   8     1064.73      983.77     48.95 o 
 -22   2   8        2.94       10.21     14.92 o 
 -20   2   8      255.68      244.09     20.70 o 
 -18   2   8      151.73      151.87     20.81 o 
 -16   2   8      435.00      480.25     23.57 o 
 -14   2   8      361.75      400.29     18.83 o 
 -12   2   8      406.06      463.47     17.29 o 
 -10   2   8      473.17      446.11     12.33 o 
  -8   2   8      892.32      860.51     15.63 o 
  -6   2   8    12199.00    12417.76    249.14 o 
  -4   2   8     1461.61     1500.73     26.58 o 
  -2   2   8     1631.75     1681.98     29.17 o 
   0   2   8      316.11      346.74     10.53 o 
   2   2   8     2229.01     2251.87     64.07 o 
   4   2   8      830.69      874.06     19.46 o 
   6   2   8      347.47      348.41     15.02 o 
   8   2   8      876.11      825.52     23.53 o 
  10   2   8      144.12      169.09     30.81 o 
  12   2   8       36.79       57.91     13.06 o 
  14   2   8       68.05       78.77     18.44 o 
 -23   3   8     3092.06     2980.69    138.54 o 
 -21   3   8     3671.72     3580.55     97.91 o 
 -19   3   8     3742.34     3712.75     92.88 o 
 -17   3   8     5028.47     5225.64    135.57 o 
 -15   3   8    11378.23    11433.21    213.82 o 
 -13   3   8    18437.63    18830.80    446.31 o 
 -11   3   8    29507.78    29369.09    364.25 o 
  -9   3   8    23272.35    23462.37    260.57 o 
  -7   3   8    18199.52    18028.09    239.10 o 
  -5   3   8    27473.53    27557.21    479.55 o 
  -3   3   8    29413.24    29023.22    371.21 o 
  -1   3   8    28327.16    28048.05    367.95 o 
   1   3   8    27849.09    27619.83    313.85 o 
   3   3   8    21823.65    21971.75    270.11 o 
   5   3   8    15643.44    15814.17    257.52 o 
   7   3   8      833.24      875.56     30.84 o 
   9   3   8     9093.06     9345.10    200.65 o 
  11   3   8     9654.85     9529.69    200.37 o 
  13   3   8     9743.69     9968.52    259.49 o 
 -22   4   8     3579.14     3427.45    124.04 o 
 -20   4   8     5982.54     5864.35    172.50 o 
 -18   4   8     3391.61     3514.31     85.71 o 
 -16   4   8     3384.48     3568.55     81.58 o 
 -14   4   8     7008.81     7404.09    137.72 o 
 -12   4   8    13350.34    13595.92    216.01 o 
 -10   4   8    11616.57    11927.88    217.66 o 
  -8   4   8    11755.54    11872.93    148.53 o 
  -6   4   8    24286.92    24378.17    284.80 o 
  -4   4   8    15100.84    14390.87    185.58 o 
  -2   4   8    16134.85    15715.78    355.09 o 
   0   4   8    12809.70    12898.05    157.21 o 
   2   4   8    19735.37    19589.23    287.74 o 
   4   4   8    14205.09    14528.72    267.60 o 
   6   4   8    13625.27    13796.97    256.93 o 
   8   4   8    12315.00    12341.69    259.86 o 
  10   4   8     7420.92     7397.43    182.73 o 
  12   4   8     5712.06     5555.75    193.83 o 
 -19   5   8      117.56      123.20     20.70 o 
 -17   5   8       71.23       59.13     14.83 o 
 -15   5   8       74.05      105.83     14.32 o 
 -13   5   8     1237.59     1227.32     35.36 o 
 -11   5   8      591.01      606.17     27.16 o 
  -9   5   8     1022.99     1036.10     24.77 o 
  -7   5   8     1391.26     1377.21     28.37 o 
  -5   5   8      685.11      691.18     23.45 o 
  -3   5   8      455.26      464.75     14.06 o 
  -1   5   8     1234.66     1179.03     23.32 o 
   1   5   8      740.18      758.79     31.12 o 
   3   5   8       64.42       76.76     14.87 o 
   5   5   8      132.96      191.78     28.19 o 
   7   5   8      305.56      304.58     24.41 o 
   9   5   8       67.88       80.84     30.34 o 
  11   5   8      283.12      325.42     36.91 o 
 -18   6   8      258.85      302.19     41.75 o 
 -16   6   8      819.60      743.71     40.89 o 
 -14   6   8     1060.44     1123.12     48.11 o 
 -12   6   8     3329.83     3146.75     71.40 o 
 -10   6   8     2791.43     2629.36    110.60 o 
  -8   6   8     6585.67     6395.16    101.97 o 
  -6   6   8     3175.73     3085.98     59.47 o 
  -4   6   8     2272.44     2278.58     56.62 o 
  -2   6   8     3890.23     4020.29     98.25 o 
   0   6   8     8416.81     8384.56    190.18 o 
   2   6   8    10080.06     9806.26    230.81 o 
   4   6   8     3795.62     3826.29    109.16 o 
   6   6   8     2983.66     3022.36     93.31 o 
   8   6   8     2331.21     2416.79    100.67 o 
 -15   7   8     6699.40     6765.28    329.55 o 
 -13   7   8     9620.79     9996.86    307.31 o 
 -11   7   8    11584.76    11803.35    341.58 o 
  -9   7   8    11371.34    11233.50    251.09 o 
  -7   7   8     4652.86     4505.15     94.39 o 
  -5   7   8     6135.28     6255.24    144.56 o 
  -3   7   8    10935.00    10843.65    239.22 o 
  -1   7   8    15098.10    15269.26    346.29 o 
   1   7   8    10564.34    10821.71    261.59 o 
   3   7   8     7849.93     7954.41    229.15 o 
   5   7   8     7107.99     7442.55    234.29 o 
  -8   8   8      406.82      434.89     47.38 o 
  -6   8   8     1163.75     1164.94     78.43 o 
  -4   8   8      369.56      345.94     24.40 o 
  -2   8   8     1643.53     1597.81     58.97 o 
   0   8   8     2610.87     2604.00     87.96 o 
 -23   1   9     1595.92     1562.66     71.02 o 
 -21   1   9     5109.26     5297.82    155.03 o 
 -19   1   9     5365.05     5588.47    123.42 o 
 -17   1   9     3494.42     3469.62     80.40 o 
 -15   1   9     3803.36     3791.48     63.51 o 
 -13   1   9     9489.99     9656.23    133.45 o 
 -11   1   9    19926.85    19762.52    542.43 o 
  -9   1   9     9917.19    10023.33    117.73 o 
  -7   1   9    14177.37    14285.88    217.30 o 
  -5   1   9    15624.85    15717.12    184.59 o 
  -3   1   9    14039.42    13728.08    165.57 o 
  -1   1   9     8825.10     8810.06    142.67 o 
   1   1   9     3383.94     3023.49     51.73 o 
   3   1   9     8742.06     8792.07    112.67 o 
   5   1   9     4863.67     4941.38     77.01 o 
   7   1   9     2438.51     2579.77     50.58 o 
   9   1   9     1642.62     1626.05     40.95 o 
  11   1   9     1075.53     1019.78     33.22 o 
  13   1   9     1231.26     1235.99     47.15 o 
 -22   2   9     1024.47     1040.54     51.75 o 
 -20   2   9      385.50      320.96     23.05 o 
 -18   2   9      952.57      924.03     36.33 o 
 -16   2   9      593.78      616.06     27.73 o 
 -14   2   9     2867.45     2830.30     58.74 o 
 -12   2   9     1401.27     1443.67     28.58 o 
 -10   2   9     6962.43     6995.78     85.40 o 
  -8   2   9     3159.91     3240.22     52.16 o 
  -6   2   9       72.20       58.70     11.26 o 
  -4   2   9      442.53      566.03     19.60 o 
  -2   2   9      522.39      529.90     20.70 o 
   0   2   9     2705.93     2739.18     47.28 o 
   2   2   9     3056.13     3092.82     47.69 o 
   4   2   9       18.45       22.82      7.61 o 
   6   2   9     1182.87     1291.98     42.00 o 
   8   2   9      509.95      529.28     21.03 o 
  10   2   9     1082.71     1107.34     43.52 o 
  12   2   9       63.80       62.66     14.11 o 
 -23   3   9      343.00      363.51     54.10 o 
 -21   3   9      534.15      510.18     29.08 o 
 -19   3   9      680.97      696.47     33.48 o 
 -17   3   9     1987.11     1968.26     54.47 o 
 -15   3   9     3867.73     3861.82     80.29 o 
 -13   3   9     5516.77     5459.83    115.88 o 
 -11   3   9     5381.11     5411.19     72.97 o 
  -9   3   9     3825.90     3707.35     61.81 o 
  -7   3   9     3712.97     3791.69     68.33 o 
  -5   3   9     3192.65     3241.68     68.66 o 
  -3   3   9     3225.51     3238.79     56.57 o 
  -1   3   9     6324.14     6395.31    142.46 o 
   1   3   9     6157.59     6375.38    117.99 o 
   3   3   9     4063.33     4034.30     71.28 o 
   5   3   9     1612.94     1648.89     39.84 o 
   7   3   9     2182.11     2184.31     55.83 o 
   9   3   9     3297.07     3288.03     81.94 o 
  11   3   9     1721.46     1744.74     66.76 o 
 -20   4   9     1747.81     1714.44     59.66 o 
 -18   4   9     2903.08     2959.72     76.16 o 
 -16   4   9     1863.38     1883.89     50.64 o 
 -14   4   9     2619.27     2690.05     60.69 o 
 -12   4   9     1490.63     1383.35     40.52 o 
 -10   4   9     6231.69     6144.59     86.37 o 
  -8   4   9     8137.35     8076.27    146.25 o 
  -6   4   9     7233.64     7554.10    124.22 o 
  -4   4   9     6597.35     6768.76    113.28 o 
  -2   4   9     6786.44     6781.92    110.91 o 
   0   4   9     4104.55     4125.21     74.11 o 
   2   4   9     3126.98     3160.28     78.06 o 
   4   4   9      627.61      714.73     34.60 o 
   6   4   9     4059.87     4060.68    107.60 o 
   8   4   9      921.91      931.58     42.48 o 
  10   4   9      797.63      840.56     57.59 o 
 -19   5   9      120.01      143.76     20.00 o 
 -17   5   9     1237.73     1220.89     43.35 o 
 -15   5   9     1311.93     1346.30     45.62 o 
 -13   5   9      509.44      520.45     34.80 o 
 -11   5   9       86.31       81.95     10.67 o 
  -9   5   9     2639.15     2614.76     45.41 o 
  -7   5   9     4109.35     4025.56     78.87 o 
  -5   5   9     4585.17     4553.79     88.18 o 
  -3   5   9     3728.61     3665.71     75.60 o 
  -1   5   9     2325.38     2272.05     64.00 o 
   1   5   9     2048.75     1879.32     57.33 o 
   3   5   9      653.95      615.20     33.88 o 
   5   5   9      703.14      728.37     56.74 o 
   7   5   9      262.71      298.29     29.89 o 
   9   5   9      172.88      230.79     31.21 o 
 -16   6   9     1744.37     1652.32     79.65 o 
 -14   6   9     3112.09     2982.42     72.45 o 
 -12   6   9     2821.03     2887.92     77.30 o 
 -10   6   9     3397.87     3400.22     86.62 o 
  -8   6   9     3168.85     3112.80     68.35 o 
  -6   6   9     2541.44     2602.36     59.79 o 
  -4   6   9     5824.99     5825.07    134.31 o 
  -2   6   9     5760.35     5698.68    133.55 o 
   0   6   9     4965.33     4782.48    118.91 o 
   2   6   9     2758.52     2803.33     83.91 o 
   4   6   9     3499.79     3541.80    106.79 o 
   6   6   9     4255.74     4291.25    162.11 o 
 -13   7   9       87.24       88.92     23.46 o 
 -11   7   9      247.66      268.58     32.85 o 
  -9   7   9       26.85       31.11     12.62 o 
  -7   7   9      115.12      134.43     15.52 o 
  -5   7   9      228.60      227.98     24.33 o 
  -3   7   9      170.19      173.75     21.36 o 
  -1   7   9      530.43      478.36     30.19 o 
   1   7   9      165.33      208.76     22.70 o 
   3   7   9      379.36      400.37     31.97 o 
 -24   0  10       49.36       55.34     32.46 o 
 -22   0  10       16.98        5.09     30.17 o 
 -20   0  10        5.42       22.05     21.01 o 
 -18   0  10       79.34      122.47     22.46 o 
 -16   0  10       12.90       67.82     28.66 o 
 -14   0  10       36.79       72.31     13.68 o 
 -12   0  10      275.66      284.08     19.01 o 
 -10   0  10     1009.10      987.95     29.22 o 
  -8   0  10     1559.10     1764.04     59.03 o 
  -6   0  10     3848.83     3765.69     57.32 o 
  -4   0  10     3659.55     3848.83     58.30 o 
  -2   0  10        3.84       16.97      9.29 o 
   0   0  10     1593.97     1711.98     36.20 o 
   2   0  10     3247.74     3206.31     67.51 o 
   4   0  10     1222.68     1122.49     34.72 o 
   6   0  10      116.14      132.43     14.95 o 
   8   0  10      291.14      310.45     24.45 o 
  10   0  10      399.33      301.02     25.86 o 
  12   0  10      368.78      345.31     31.21 o 
 -23   1  10      243.27      243.78     29.05 o 
 -21   1  10     1616.99     1619.92     63.72 o 
 -19   1  10     2166.00     2216.89     64.81 o 
 -17   1  10     5632.28     5587.31     96.33 o 
 -15   1  10     6245.02     6387.58    102.49 o 
 -13   1  10    16328.79    16496.76    244.19 o 
 -11   1  10    17643.02    17611.81    220.15 o 
  -9   1  10    11088.13    10769.57    147.05 o 
  -7   1  10    19510.55    19210.83    197.04 o 
  -5   1  10    17211.53    17032.27    211.63 o 
  -3   1  10    19789.26    19719.30    249.94 o 
  -1   1  10    16083.41    16405.85    239.41 o 
   1   1  10    15071.30    15173.14    303.07 o 
   3   1  10    12061.20    12445.20    200.68 o 
   5   1  10     7984.20     8164.50    123.69 o 
   7   1  10    13988.71    14135.95    220.07 o 
   9   1  10     8301.62     8287.54    162.05 o 
  11   1  10     3229.74     3404.72    108.13 o 
 -22   2  10     1721.04     1871.05     75.68 o 
 -20   2  10     3115.62     3309.90     88.84 o 
 -18   2  10     9332.99     9468.50    194.02 o 
 -16   2  10    16556.68    17057.82    303.26 o 
 -14   2  10    17206.59    17456.09    258.39 o 
 -12   2  10     9421.43     9185.49    123.01 o 
 -10   2  10    23283.59    22583.27    286.79 o 
  -8   2  10    31600.27    32235.08    425.21 o 
  -6   2  10    31206.99    31707.65    416.10 o 
  -4   2  10    42344.55    44616.95    588.56 o 
  -2   2  10    28443.37    28925.73    396.78 o 
   0   2  10    25884.78    25815.52    363.54 o 
   2   2  10    14181.31    14552.34    263.29 o 
   4   2  10    30274.85    30998.73    574.28 o 
   6   2  10    30534.09    30691.77    438.12 o 
   8   2  10    20075.92    20011.72    368.30 o 
  10   2  10    10731.78    10668.28    262.17 o 
  12   2  10     5854.77     5758.96    166.73 o 
 -21   3  10      138.75      178.66     20.23 o 
 -19   3  10      230.76      274.86     20.59 o 
 -17   3  10      151.39      217.54     23.09 o 
 -15   3  10     1719.18     1712.59     47.26 o 
 -13   3  10     3346.96     3254.61     52.66 o 
 -11   3  10     4082.43     3979.11     57.81 o 
  -9   3  10     1456.48     1456.87     33.26 o 
  -7   3  10     1385.45     1357.48     39.55 o 
  -5   3  10      193.03      181.37     11.99 o 
  -3   3  10     1360.47     1307.96     29.72 o 
  -1   3  10     1067.35     1014.51     33.20 o 
   1   3  10     3451.57     3374.33     62.77 o 
   3   3  10       15.72       52.40     18.82 o 
   5   3  10        8.75       37.76     14.41 o 
   7   3  10      312.27      326.28     25.94 o 
   9   3  10       29.82       89.60     15.91 o 
  11   3  10      153.40      169.51     22.24 o 
 -20   4  10        0.56       16.24     13.11 o 
 -18   4  10      559.22      532.01     28.62 o 
 -16   4  10     1299.12     1224.44     38.39 o 
 -14   4  10      217.19      258.89     21.59 o 
 -12   4  10     1528.59     1546.58     29.45 o 
 -10   4  10      490.69      511.14     18.43 o 
  -8   4  10      315.49      309.45     15.90 o 
  -6   4  10     2491.51     2468.47     49.77 o 
  -4   4  10     2878.22     3036.19     59.32 o 
  -2   4  10       70.89       88.91      9.93 o 
   0   4  10      583.04      513.87     20.56 o 
   2   4  10       79.01       97.07     14.54 o 
   4   4  10     4145.61     4200.68    109.82 o 
   6   4  10     2495.75     2501.69     76.65 o 
   8   4  10      583.14      576.29     36.74 o 
  10   4  10       47.86      108.84     30.29 o 
 -19   5  10     4342.65     4302.06    186.85 o 
 -17   5  10     8312.68     7938.79    172.01 o 
 -15   5  10    10644.41     9751.30    623.33 o 
 -13   5  10    18033.50    17521.98    302.12 o 
 -11   5  10    14995.46    14974.68    306.07 o 
  -9   5  10    11687.17    11839.99    202.94 o 
  -7   5  10    29277.41    29496.07    478.44 o 
  -5   5  10    31468.83    31974.64    575.28 o 
  -3   5  10    23095.91    23119.95    388.09 o 
  -1   5  10    15429.07    15545.15    319.85 o 
   1   5  10    18922.12    18894.25    459.14 o 
   3   5  10    23946.71    23549.98    518.34 o 
   5   5  10    10606.63    10222.76    254.51 o 
   7   5  10     7373.12     7261.04    278.13 o 
 -16   6  10     1902.67     1946.00     85.34 o 
 -14   6  10     1994.84     1922.48     63.57 o 
 -12   6  10     1512.54     1438.20     51.90 o 
 -10   6  10     3084.04     3071.83    104.59 o 
  -8   6  10     3430.78     3325.25     73.54 o 
  -6   6  10     7654.07     7147.21    415.68 o 
  -4   6  10     6634.50     6651.35    153.51 o 
  -2   6  10     5885.77     5958.84    173.86 o 
   0   6  10     2650.79     2863.62     86.31 o 
   2   6  10     4044.25     4241.81    125.25 o 
   4   6  10     6202.81     6297.06    175.70 o 
   6   6  10     3136.43     3247.21    120.97 o 
 -13   7  10      137.15      198.29     27.14 o 
 -11   7  10      561.43      605.89     71.21 o 
  -9   7  10      219.56      196.77     22.98 o 
  -7   7  10      209.96      188.06     22.63 o 
  -5   7  10      357.10      351.70     25.25 o 
  -3   7  10        1.86        0.00     10.13 o 
  -1   7  10       54.78       88.50     27.45 o 
   1   7  10        6.05       10.21     12.77 o 
 -23   1  11      812.12      881.11     54.68 o 
 -21   1  11     1496.23     1529.12     69.40 o 
 -19   1  11     2533.97     2581.65     71.42 o 
 -17   1  11     2755.93     2786.77     56.62 o 
 -15   1  11     3383.54     3482.55     64.29 o 
 -13   1  11     4380.88     4605.09     82.94 o 
 -11   1  11     5518.07     5321.71     77.43 o 
  -9   1  11     3193.43     3259.94     54.77 o 
  -7   1  11     9857.25     9803.85    214.81 o 
  -5   1  11     5041.22     5001.53     73.16 o 
  -3   1  11     8199.12     8113.32    117.05 o 
  -1   1  11     5839.52     5704.30     89.21 o 
   1   1  11     9461.83     9726.51    185.49 o 
   3   1  11     6319.37     6376.28    159.21 o 
   5   1  11     1530.67     1623.43     35.58 o 
   7   1  11     1097.52     1089.29     32.01 o 
   9   1  11     3546.97     3520.29     86.78 o 
  11   1  11     2533.06     2572.68     97.27 o 
 -22   2  11      232.18      263.51     27.49 o 
 -20   2  11      546.02      520.28     30.59 o 
 -18   2  11      282.67      255.13     20.98 o 
 -16   2  11      721.90      676.38     26.28 o 
 -14   2  11     2779.15     2837.61     50.19 o 
 -12   2  11     4922.79     4829.42     70.27 o 
 -10   2  11     5825.77     5756.85     93.62 o 
  -8   2  11      616.11      616.58     20.75 o 
  -6   2  11      225.60      180.77     12.26 o 
  -4   2  11     4140.27     3888.51    110.54 o 
  -2   2  11     7218.63     7221.97    115.93 o 
   0   2  11     2257.71     2419.85     50.45 o 
   2   2  11      150.60      170.87     13.03 o 
   4   2  11       31.70       78.21     15.68 o 
   6   2  11     1961.59     1966.78     65.77 o 
   8   2  11     1450.28     1550.19     61.95 o 
  10   2  11     1095.58     1144.42     55.03 o 
 -21   3  11     1057.07     1014.94     43.52 o 
 -19   3  11      640.86      677.62     31.60 o 
 -17   3  11      389.93      414.31     21.91 o 
 -15   3  11      862.73      913.98     29.38 o 
 -13   3  11     3990.82     3896.22     62.26 o 
 -11   3  11     4775.94     4888.58     86.10 o 
  -9   3  11     1920.12     1886.57     42.08 o 
  -7   3  11     1316.36     1357.29     33.61 o 
  -5   3  11     2569.70     2473.51     65.65 o 
  -3   3  11     4252.19     4239.47     80.08 o 
  -1   3  11     2199.05     2260.82     59.03 o 
   1   3  11      845.05      878.23     26.58 o 
   3   3  11     1760.06     1756.34     44.46 o 
   5   3  11     3379.26     3470.80     94.67 o 
   7   3  11     4719.39     4866.60    134.43 o 
   9   3  11     2622.74     2660.63     92.77 o 
 -20   4  11      861.07      848.63     39.27 o 
 -18   4  11     1120.95     1086.85     42.41 o 
 -16   4  11     1334.05     1342.23     51.50 o 
 -14   4  11      608.17      572.11     30.54 o 
 -12   4  11      396.25      367.67     16.87 o 
 -10   4  11     2907.37     2890.72     60.55 o 
  -8   4  11     3012.89     2998.77     63.63 o 
  -6   4  11     1686.59     1633.34     38.29 o 
  -4   4  11     1771.38     1929.13     91.32 o 
  -2   4  11     3438.67     3476.75     69.46 o 
   0   4  11     7422.87     7398.52    137.06 o 
   2   4  11     3742.81     3848.73    103.35 o 
   4   4  11     1229.36     1297.64     52.01 o 
   6   4  11     1611.57     1591.35     62.56 o 
   8   4  11      533.92      576.05     40.53 o 
 -19   5  11      113.98      171.15     27.45 o 
 -17   5  11      209.71      253.51     25.36 o 
 -15   5  11       12.34       41.63     13.99 o 
 -13   5  11       87.57       53.77     14.91 o 
 -11   5  11      227.44      180.69     14.52 o 
  -9   5  11      234.63      198.31     14.81 o 
  -7   5  11        8.52       21.84     11.06 o 
  -5   5  11      224.06      192.34     16.76 o 
  -3   5  11        5.76       24.78      9.32 o 
  -1   5  11      296.45      296.85     21.29 o 
   1   5  11      210.26      193.80     23.02 o 
   3   5  11      857.27      796.75     41.43 o 
   5   5  11     1034.00     1054.32     49.62 o 
   7   5  11      349.67      393.36     32.92 o 
 -16   6  11     2416.98     2414.14    103.34 o 
 -14   6  11     2351.56     2311.85     73.79 o 
 -12   6  11     1234.84     1305.88     50.73 o 
 -10   6  11     3496.47     3590.12    116.47 o 
  -8   6  11     4817.36     4726.30    101.33 o 
  -6   6  11     4083.43     4081.58    106.67 o 
  -4   6  11     1977.23     2100.92     68.68 o 
  -2   6  11     1514.68     1545.91     54.92 o 
   0   6  11     3072.56     3001.88     89.11 o 
   2   6  11     2928.14     3100.40     97.82 o 
   4   6  11     3348.66     3320.56    110.46 o 
 -11   7  11      153.30      165.28     43.14 o 
  -9   7  11      145.18      158.75     25.98 o 
  -7   7  11      101.71       76.18     18.31 o 
  -5   7  11       20.89       17.01     13.20 o 
  -3   7  11      316.04      296.34     25.72 o 
  -1   7  11       41.32       39.85     16.28 o 
 -22   0  12     5970.70     5952.17    255.81 o 
 -20   0  12     9711.77    10032.50    374.06 o 
 -18   0  12    16891.15    17302.88    410.99 o 
 -16   0  12    18103.80    18786.48    425.98 o 
 -14   0  12    16281.92    16091.90    413.08 o 
 -12   0  12    19965.72    20289.79    439.22 o 
 -10   0  12    30250.60    30035.44    512.96 o 
  -8   0  12    26067.09    26165.16    425.94 o 
  -6   0  12    18764.66    18786.86    446.73 o 
  -4   0  12    14572.50    14367.51    347.84 o 
  -2   0  12    22270.89    22366.45    548.31 o 
   0   0  12    33591.57    32886.92    822.67 o 
   2   0  12    22175.08    23001.85    438.40 o 
   4   0  12    10019.07    10274.77    225.39 o 
   6   0  12     9158.81     9325.07    225.60 o 
   8   0  12     5874.99     5687.17    203.97 o 
  10   0  12     5298.90     5222.61    302.90 o 
 -23   1  12      318.32      311.37     32.93 o 
 -21   1  12      664.57      651.38     42.18 o 
 -19   1  12     1457.17     1527.60     51.75 o 
 -17   1  12      700.88      685.40     23.76 o 
 -15   1  12      747.42      708.77     23.96 o 
 -13   1  12       50.68       69.11     10.55 o 
 -11   1  12     5903.82     5762.32     95.86 o 
  -9   1  12    12218.13    12468.96    184.43 o 
  -7   1  12     3696.27     3703.33     62.44 o 
  -5   1  12      588.41      580.72     24.87 o 
  -3   1  12     2724.75     2644.65     47.43 o 
  -1   1  12    15339.88    15508.78    233.71 o 
   1   1  12    12923.19    13424.97    221.98 o 
   3   1  12     6593.75     6447.04    120.85 o 
   5   1  12     4029.36     3924.82     84.90 o 
   7   1  12      857.08      891.40     35.84 o 
   9   1  12     1531.98     1540.51     71.71 o 
 -22   2  12       13.62        3.72     11.03 o 
 -20   2  12      248.90      265.43     22.01 o 
 -18   2  12      168.12      163.24     17.90 o 
 -16   2  12      119.64      161.52     21.10 o 
 -14   2  12       52.65       56.59     11.00 o 
 -12   2  12      639.36      621.91     22.09 o 
 -10   2  12      165.52      175.76     12.43 o 
  -8   2  12       46.35       86.39     12.08 o 
  -6   2  12        0.18       22.18      6.76 o 
  -4   2  12      156.84      171.34     12.00 o 
  -2   2  12       66.44      102.78     13.91 o 
   0   2  12      348.80      328.63     18.31 o 
   2   2  12     1700.18     1692.02     44.19 o 
   4   2  12       15.01       57.98     11.42 o 
   6   2  12        6.81       53.24     14.39 o 
   8   2  12       48.35       88.87     17.50 o 
 -21   3  12     4148.19     3856.86    128.33 o 
 -19   3  12     2640.52     2493.68     69.73 o 
 -17   3  12     2834.86     2890.03     86.67 o 
 -15   3  12     6441.52     6557.10    151.38 o 
 -13   3  12    13334.75    13396.46    220.29 o 
 -11   3  12    12496.79    12555.54    205.89 o 
  -9   3  12    12116.56    12290.33    198.30 o 
  -7   3  12     9452.00     9654.49    161.91 o 
  -5   3  12    12170.17    12839.17    212.87 o 
  -3   3  12    12494.00    12875.79    215.83 o 
  -1   3  12    15882.69    16482.38    279.77 o 
   1   3  12    13914.11    12927.45    772.04 o 
   3   3  12    22260.74    22697.16    484.78 o 
   5   3  12     8649.55     8995.89    224.87 o 
   7   3  12     4702.88     4778.83    141.32 o 
 -20   4  12     4708.95     4854.60    144.33 o 
 -18   4  12     5047.90     5006.69    133.30 o 
 -16   4  12     6107.85     6320.55    159.93 o 
 -14   4  12     9991.97     9897.77    218.70 o 
 -12   4  12    15561.79    15600.79    260.95 o 
 -10   4  12     8444.96     8689.84    154.00 o 
  -8   4  12    12614.46    12964.70    225.15 o 
  -6   4  12    17422.28    17390.06    293.79 o 
  -4   4  12    19258.35    19997.07    347.02 o 
  -2   4  12    10802.94    10352.21    390.22 o 
   0   4  12     7565.19     7658.75    179.39 o 
   2   4  12     8153.15     8566.34    211.81 o 
   4   4  12     4653.04     4747.77    133.89 o 
   6   4  12     4676.75     4730.06    141.72 o 
 -17   5  12      706.19      735.41     37.55 o 
 -15   5  12        0.62        5.52     10.23 o 
 -13   5  12       89.37      177.44     47.53 o 
 -11   5  12      178.40      201.09     14.18 o 
  -9   5  12      110.43      154.97     17.50 o 
  -7   5  12      162.11      149.95     14.71 o 
  -5   5  12       44.02       80.24     12.38 o 
  -3   5  12       14.41       32.24     12.60 o 
  -1   5  12      836.31      776.29     35.00 o 
   1   5  12      110.28      127.93     19.17 o 
   3   5  12       67.83      107.82     19.62 o 
   5   5  12      488.53      503.19     50.38 o 
 -14   6  12     2036.91     1868.83     68.44 o 
 -12   6  12     1610.52     1577.96     60.19 o 
 -10   6  12     1116.55     1132.72     57.79 o 
  -8   6  12     1174.63     1179.10     40.14 o 
  -6   6  12     2600.06     2563.96     77.51 o 
  -4   6  12     2743.48     2824.85     85.12 o 
  -2   6  12     1478.85     1567.24     58.49 o 
   0   6  12     1125.01     1079.93     58.64 o 
   2   6  12      686.96      673.58     43.47 o 
  -7   7  12    10535.10    10710.44    307.51 o 
 -23   1  13      439.14      455.65     39.84 o 
 -21   1  13     2085.16     2059.51     79.90 o 
 -19   1  13     3216.56     3203.23     86.01 o 
 -17   1  13     1347.31     1360.69     40.89 o 
 -15   1  13     1017.62     1100.00     41.48 o 
 -13   1  13     5415.37     5293.17    113.60 o 
 -11   1  13     8437.04     8385.77    139.05 o 
  -9   1  13     9228.78     8450.96    376.53 o 
  -7   1  13     7522.98     7298.76    113.54 o 
  -5   1  13     5792.03     5745.51     93.56 o 
  -3   1  13     8288.45     8169.00    131.53 o 
  -1   1  13     5951.98     5867.38    103.63 o 
   1   1  13    10422.63    10418.83    252.41 o 
   3   1  13     8099.17     8003.03    154.39 o 
   5   1  13     4396.66     4433.14    120.30 o 
   7   1  13     2221.34     2236.61     87.45 o 
 -22   2  13       16.78       45.36     21.20 o 
 -20   2  13       79.98       99.34     16.62 o 
 -18   2  13       76.41      127.64     18.79 o 
 -16   2  13      685.67      632.78     32.50 o 
 -14   2  13        3.43       15.67     10.41 o 
 -12   2  13      106.32      102.29     11.72 o 
 -10   2  13     1623.71     1595.16     38.99 o 
  -8   2  13     4378.24     4316.85     99.33 o 
  -6   2  13     2578.26     2533.80     53.49 o 
  -4   2  13     1001.01      982.96     28.64 o 
  -2   2  13      713.38      665.86     24.22 o 
   0   2  13     2128.40     2186.92     53.89 o 
   2   2  13      481.49      522.73     24.57 o 
   4   2  13     1041.96     1054.38     37.11 o 
   6   2  13      421.43      407.47     30.72 o 
 -21   3  13      217.64      206.43     26.23 o 
 -19   3  13      404.20      396.29     31.21 o 
 -17   3  13     1382.42     1386.28     53.23 o 
 -15   3  13     2482.75     2629.15     76.22 o 
 -13   3  13     2483.76     2362.27     55.21 o 
 -11   3  13     1327.41     1388.29     37.89 o 
  -9   3  13     2063.01     2020.08     45.73 o 
  -7   3  13     5067.56     4937.74     95.37 o 
  -5   3  13     6440.13     6305.17    119.36 o 
  -3   3  13     4631.15     4707.73    128.95 o 
  -1   3  13     1789.88     1811.11     48.10 o 
   1   3  13     1411.46     1407.95     54.01 o 
   3   3  13      932.70      889.52     42.07 o 
   5   3  13      847.13      805.54     43.87 o 
 -20   4  13     1655.11     1665.22     68.39 o 
 -18   4  13     1720.41     1685.70     66.10 o 
 -16   4  13     2374.61     2384.19     79.91 o 
 -14   4  13     1076.70     1099.15     46.93 o 
 -12   4  13     3104.22     3043.94     68.29 o 
 -10   4  13     5855.42     5681.08    111.89 o 
  -8   4  13     4513.39     4423.09     92.99 o 
  -6   4  13     1954.88     1998.84     53.20 o 
  -4   4  13     1744.62     1849.41     50.76 o 
  -2   4  13     3844.53     4049.77    105.82 o 
   0   4  13     7819.35     7900.51    195.66 o 
   2   4  13     3564.38     3561.64    106.90 o 
   4   4  13     3525.00     3415.19    107.85 o 
 -17   5  13      968.89      949.00     48.28 o 
 -15   5  13     2089.27     1975.33     69.93 o 
 -13   5  13      918.33      861.26     41.44 o 
 -11   5  13      552.26      503.71     23.93 o 
  -9   5  13      467.99      513.13     24.36 o 
  -7   5  13      296.48      316.47     21.81 o 
  -5   5  13      564.87      552.71     29.37 o 
  -3   5  13      556.92      590.78     34.15 o 
  -1   5  13     1460.04     1389.32     52.03 o 
   1   5  13      494.71      508.19     33.05 o 
   3   5  13      534.12      548.72     41.76 o 
 -14   6  13     1491.99     1499.82     56.76 o 
 -12   6  13     1612.01     1584.01     60.67 o 
 -10   6  13     2350.13     2329.89     92.93 o 
  -8   6  13     1670.04     1617.20     54.59 o 
  -6   6  13     2100.17     2091.87     66.55 o 
  -4   6  13     2085.60     2272.57     76.75 o 
  -2   6  13     2642.70     2649.70     89.46 o 
 -22   0  14      305.54      352.32     45.51 o 
 -20   0  14       10.56       11.75     18.07 o 
 -18   0  14        7.07        8.81     13.08 o 
 -16   0  14       26.68       59.82     48.11 o 
 -14   0  14        5.80       25.36     12.12 o 
 -12   0  14       16.91       39.75     17.28 o 
 -10   0  14       27.54       87.71     48.21 o 
  -8   0  14      567.28      580.84     40.50 o 
  -6   0  14      546.02      537.75     44.62 o 
  -4   0  14     1909.58     1835.44     81.43 o 
  -2   0  14     1311.36     1223.52     62.22 o 
   0   0  14      376.43      383.65     37.50 o 
   2   0  14       25.32       63.06     24.92 o 
   4   0  14       18.86       71.70     50.18 o 
   6   0  14       30.33       53.49     24.72 o 
 -21   1  14     1335.23     1354.79     71.71 o 
 -19   1  14     3547.50     3433.90    104.43 o 
 -17   1  14     4079.23     4155.67     95.23 o 
 -15   1  14     3199.62     3186.81     71.73 o 
 -13   1  14     4935.48     4721.98     88.99 o 
 -11   1  14     3202.10     3121.59     64.03 o 
  -9   1  14     4813.06     4632.98     82.93 o 
  -7   1  14     9620.92     9511.82    195.76 o 
  -5   1  14    13463.94    13121.56    264.81 o 
  -3   1  14     8908.76     8916.92    191.47 o 
  -1   1  14     2083.09     2099.18     63.66 o 
   1   1  14     3056.31     3169.78    113.31 o 
   3   1  14     2539.69     2564.84     77.57 o 
   5   1  14     3794.66     3737.81    110.37 o 
 -22   2  14     1878.49     1944.10     89.45 o 
 -20   2  14     2444.68     2491.07     85.44 o 
 -18   2  14     5523.56     5629.83    139.37 o 
 -16   2  14    13890.83    13831.56    258.51 o 
 -14   2  14    11746.03    12006.08    218.70 o 
 -12   2  14     7870.37     8183.00    147.14 o 
 -10   2  14    12713.54    12911.80    257.61 o 
  -8   2  14    15427.07    14448.51    841.13 o 
  -6   2  14    25839.53    25476.35    411.08 o 
  -4   2  14    23334.15    22826.69    369.86 o 
  -2   2  14    26808.38    26432.39    443.61 o 
   0   2  14    11963.95    12542.02    234.85 o 
   2   2  14     6317.77     6431.58    136.69 o 
   4   2  14     9979.00    10453.98    327.75 o 
   6   2  14    10927.99    11237.19    361.10 o 
 -19   3  14       64.66       83.33     19.70 o 
 -17   3  14      169.40      158.98     27.53 o 
 -15   3  14       77.06       75.54     15.46 o 
 -13   3  14        4.45       23.43     12.90 o 
 -11   3  14      245.90      270.15     18.68 o 
  -9   3  14      682.49      642.94     25.51 o 
  -7   3  14      525.04      531.52     24.22 o 
  -5   3  14      218.16      224.74     15.92 o 
  -3   3  14       15.44       36.87     14.39 o 
  -1   3  14      416.98      431.13     22.47 o 
   1   3  14     1019.87     1010.93     43.61 o 
   3   3  14      549.52      568.07     35.58 o 
   5   3  14      337.09      340.81     36.05 o 
 -18   4  14      443.69      473.32     41.85 o 
 -16   4  14     2638.55     2466.60     82.64 o 
 -14   4  14     2365.12     2273.81     72.44 o 
 -12   4  14      518.04      506.24     24.01 o 
 -10   4  14      711.42      672.90     27.95 o 
  -8   4  14      983.16      928.40     32.79 o 
  -6   4  14     3307.81     3296.14     77.86 o 
  -4   4  14     2506.77     2471.48     70.32 o 
  -2   4  14     1927.50     1933.46     66.64 o 
   0   4  14       38.34       46.45     16.65 o 
   2   4  14        1.73       56.14     17.06 o 
 -15   5  14     4308.24     4422.17    128.61 o 
 -13   5  14     9341.25     9210.75    224.63 o 
 -11   5  14     6638.14     6667.14    168.27 o 
  -9   5  14     6685.61     6773.64    143.02 o 
  -7   5  14     8683.76     8766.64    184.27 o 
  -5   5  14    11124.04    11397.05    270.95 o 
  -3   5  14     8452.72     9041.81    228.87 o 
  -1   5  14     4902.40     5180.38    145.79 o 
 -10   6  14     2626.62     2588.17    127.32 o 
  -8   6  14     3206.76     3343.74    102.24 o 
  -6   6  14     2438.22     2474.21     82.72 o 
 -21   1  15     1257.54     1201.24     67.42 o 
 -19   1  15     1804.04     1758.57     66.86 o 
 -17   1  15     1599.70     1634.35     48.43 o 
 -15   1  15     1897.73     2031.21     64.35 o 
 -13   1  15     3183.46     3139.66     83.44 o 
 -11   1  15     2105.76     2015.12    125.46 o 
  -9   1  15     3549.89     3433.77     84.67 o 
  -7   1  15     1945.49     1920.72     59.75 o 
  -5   1  15     2124.74     2203.34     66.06 o 
  -3   1  15     1219.30     1162.28     43.33 o 
  -1   1  15     2202.57     2190.23     69.46 o 
   1   1  15     4162.87     4007.20    234.03 o 
   3   1  15     2257.97     2322.35     82.49 o 
 -20   2  15      253.46      296.30     41.00 o 
 -18   2  15      485.53      435.15     30.79 o 
 -16   2  15      588.02      490.11     26.50 o 
 -14   2  15       56.84       84.21     14.91 o 
 -12   2  15      183.77      184.85     19.35 o 
 -10   2  15      233.89      218.86     18.74 o 
  -8   2  15      301.69      297.28     17.00 o 
  -6   2  15      535.33      507.42     23.71 o 
  -4   2  15     1308.16     1229.03     49.08 o 
  -2   2  15     2122.51     2228.06     73.45 o 
   0   2  15      881.65      924.02     42.34 o 
   2   2  15       55.20      104.11     26.31 o 
   4   2  15      567.70      576.00     45.15 o 
 -19   3  15     1823.05     1824.70     72.37 o 
 -17   3  15     1582.04     1593.02     61.37 o 
 -15   3  15     1783.44     1772.44     62.38 o 
 -13   3  15     2325.56     2179.45     57.54 o 
 -11   3  15     2035.54     1982.15     52.04 o 
  -9   3  15     2033.41     2060.38     55.87 o 
  -7   3  15     2969.66     3032.04     73.72 o 
  -5   3  15     4821.18     4728.74    102.52 o 
  -3   3  15     3447.84     3333.31     80.57 o 
  -1   3  15     1024.32     1122.94     38.40 o 
   1   3  15      652.42      652.70     48.91 o 
 -16   4  15     1265.49     1282.44     54.03 o 
 -14   4  15      491.56      509.02     40.22 o 
 -12   4  15     1609.73     1587.47     47.16 o 
 -10   4  15     2511.23     2321.36     61.30 o 
  -8   4  15     1771.02     1766.09     49.54 o 
  -6   4  15      325.17      353.84     27.58 o 
  -4   4  15       75.67      114.04     17.14 o 
  -2   4  15     1109.00     1147.82     51.81 o 
   0   4  15     2047.06     2082.00     78.97 o 
 -13   5  15      374.24      410.10     31.63 o 
 -11   5  15      815.51      787.35     40.07 o 
  -9   5  15      211.35      211.39     18.48 o 
  -7   5  15      117.25      122.42     18.65 o 
  -5   5  15        1.39        5.39     11.35 o 
  -3   5  15       75.03       81.97     18.89 o 
 -20   0  16     2762.36     2866.59    210.86 o 
 -18   0  16     4770.62     4766.84    183.07 o 
 -16   0  16     5789.77     5685.39    203.30 o 
 -14   0  16    10567.80    10922.86    362.15 o 
 -12   0  16    23994.03    23219.13    675.72 o 
 -10   0  16    24524.45    24251.42    716.95 o 
  -8   0  16    15974.30    16214.15    496.18 o 
  -6   0  16     9030.48     9014.84    296.86 o 
  -4   0  16    13324.76    13250.10    427.72 o 
  -2   0  16    22149.49    21938.93    697.60 o 
   0   0  16    20420.26    20422.16    680.22 o 
   2   0  16    11242.36    11174.61    411.67 o 
 -19   1  16     1202.64     1189.24     58.73 o 
 -17   1  16     1411.48     1305.60     49.95 o 
 -15   1  16      745.24      805.85     39.57 o 
 -13   1  16      786.93      747.30     34.85 o 
 -11   1  16     3981.78     3906.34    102.48 o 
  -9   1  16     5559.28     5400.94    134.70 o 
  -7   1  16     2316.56     2222.47     70.21 o 
  -5   1  16       66.89       60.96     15.83 o 
  -3   1  16      443.74      557.50     65.43 o 
  -1   1  16     2324.37     2351.88     77.43 o 
   1   1  16      826.09      836.90     43.74 o 
 -18   2  16       42.03       92.40     21.19 o 
 -16   2  16      568.06      510.96     30.73 o 
 -14   2  16        1.83        0.00     12.42 o 
 -12   2  16      126.34      163.69     30.59 o 
 -10   2  16       33.87       77.87     16.77 o 
  -8   2  16      160.20      186.03     19.60 o 
  -6   2  16      198.42      211.87     22.72 o 
  -4   2  16        1.88       32.17     15.72 o 
  -2   2  16       78.23      107.19     26.12 o 
   0   2  16      387.53      387.11     27.16 o 
 -17   3  16     2243.92     2368.78     83.92 o 
 -15   3  16     7714.39     7485.80    183.98 o 
 -13   3  16    10032.30     9678.73    198.89 o 
 -11   3  16    11603.94    11207.93    220.92 o 
  -9   3  16     9771.16     9691.28    234.11 o 
  -7   3  16    10345.44    10372.89    244.66 o 
  -5   3  16     8772.92     8901.34    223.00 o 
  -3   3  16     7807.31     7673.60    194.36 o 
  -1   3  16     5647.38     5770.43    197.15 o 
 -14   4  16     4892.44     4762.72    132.99 o 
 -12   4  16     4837.49     4702.38    111.90 o 
 -10   4  16     4172.07     4165.61    101.33 o 
  -8   4  16     5241.99     5306.35    121.98 o 
  -6   4  16     7723.48     7734.91    171.18 o 
  -4   4  16     8164.03     8209.71    250.10 o 
 -19   1  17     1705.88     1670.76     78.39 o 
 -17   1  17      780.94      799.18     39.61 o 
 -15   1  17     1202.57     1247.87     50.19 o 
 -13   1  17     2180.07     2075.57    130.60 o 
 -11   1  17     2769.95     2689.25     80.63 o 
  -9   1  17     2892.51     2780.97     87.41 o 
  -7   1  17     2199.72     2112.25     71.32 o 
  -5   1  17     3200.11     3090.60     92.20 o 
  -3   1  17     1339.10     1396.69     91.31 o 
  -1   1  17     1549.70     1543.90     63.06 o 
 -18   2  17     1383.35     1182.99     68.74 o 
 -16   2  17      911.36      870.81     52.40 o 
 -14   2  17        2.54        4.55     10.58 o 
 -12   2  17       98.56      117.59     17.76 o 
 -10   2  17      272.18      255.14     22.97 o 
  -8   2  17     1623.32     1537.31     56.20 o 
  -6   2  17      682.49      728.05     37.80 o 
  -4   2  17       20.93       25.46     13.11 o 
  -2   2  17       27.06       23.19     14.65 o 
 -15   3  17      723.79      695.81     48.39 o 
 -13   3  17      253.74      234.20     24.83 o 
 -11   3  17      173.45      203.60     35.01 o 
  -9   3  17      639.72      682.37     36.52 o 
  -7   3  17     1432.17     1434.78     55.69 o 
  -5   3  17     1685.64     1588.47     61.34 o 
  -3   3  17      972.09      894.97     68.51 o 
 -10   4  17     2708.10     2538.61     85.40 o 
  -8   4  17     2432.10     2350.26     79.91 o 
 -16   0  18      216.38      219.21     35.68 o 
 -14   0  18       21.46       22.29     21.10 o 
 -12   0  18       47.14       44.33     20.17 o 
 -10   0  18        6.83        9.84     17.55 o 
  -8   0  18        5.16       17.08     19.67 o 
  -6   0  18        1.39       28.25     19.90 o 
  -4   0  18      359.42      398.64     43.13 o 
 -15   1  18     2196.58     2211.82     75.68 o 
 -13   1  18     2142.86     2031.57     68.11 o 
 -11   1  18     2368.30     2252.26     78.14 o 
  -9   1  18     3244.82     3292.32    101.28 o 
  -7   1  18     4391.61     4259.71    125.60 o 
  -5   1  18     7215.84     6783.19    184.38 o 
 -14   2  18     5739.45     5928.02    167.84 o 
 -12   2  18     5520.43     5469.77    147.02 o 
 -10   2  18     4815.72     4832.22    137.22 o 
  -8   2  18     6342.34     6174.88    172.91 o 
  -6   2  18     4509.62     4622.68    135.33 o 
                                                 
